# Supplementary material for: Statistical inference and effect measures in abstracts of major HIV and AIDS journals, 1987–2022: A systematic review
Source: Glob Epidemiol. 2025 Jul 25;10:100213. doi: 10.1016/j.gloepi.2025.100213 (PMC12337199; doi:10.1016/j.gloepi.2025.100213)
Supplement: Supplementary file 3 — Supplementary material 3 [file mmc3.csv]

pmid	exact_p_value	publication_year
2446736	0.03	1988
2446736	0.027	1988
2446736	0.014	1988
2446736	0.006	1988
2446747	0.001	1988
2446747	0.01	1988
2446747	0.03	1988
2446747	0.01	1988
2447780	0.0177	1988
2447780	0.0097	1988
2448067	0.008	1988
2448067	0.01	1988
2448121	0.15	1988
2448121	0.8	1988
2448121	0.05	1988
2448501	0.0001	1988
2448577	0.004	1988
2448577	0.002	1988
2449062	0.008	1988
2449300	0.001	1988
2449300	0.039	1988
2449384	0.001	1988
2449506	0.002	1988
2449947	0.0031	1988
2449947	0.0055	1988
2449947	0.0322	1988
2449947	0.0004	1988
2450055	0.0004	1988
2450055	0.0029	1988
2450614	0.0001	1988
2450858	0.15	1988
2450858	0.001	1988
2450858	0.08	1988
2451223	0.1	1988
2451498	0.007	1988
2451658	0.08	1988
2451954	0.01	1988
2451954	0.001	1988
2451954	0.001	1988
2452014	0.001	1988
2452314	0.23	1988
2452314	0.27	1988
2452333	0.021	1988
2452411	0.01	1988
2452456	0.019	1988
2452456	0.041	1988
2452783	0.0004	1988
2452842	0.019	1988
2452842	0.004	1988
2452842	0.042	1988
2452983	0.0039	1988
2452983	0.0015	1988
2452983	0.041	1988
2453040	0.056	1988
2453040	0.004	1988
2453619	0.14	1988
2453619	0.2	1988
2453619	0.03	1988
2453619	0.02	1988
2454027	0.081	1988
2454721	0.001	1988
2454721	0.005	1988
2454721	0.02	1988
2454821	0.0008	1988
2454943	0.02	1988
2454943	0.005	1988
2455089	0.02	1988
2455525	0.7	1988
2455627	0.3	1988
2455701	0.02	1988
2455759	0.05	1988
2455944	0.0025	1988
2455944	0.0001	1988
2456013	0.07	1988
2456378	0.04	1988
2456532	0.02	1988
2456532	0.02	1988
2456532	0.18	1988
2456535	0.002	1988
2456535	0.01	1988
2456626	0.03	1988
2456626	0.02	1988
2456626	0.004	1988
2456626	0.03	1988
2456626	0.07	1988
2456626	0.04	1988
2456776	0.002	1988
2456776	0.001	1988
2456902	0.02	1988
2457657	0.05	1988
2457657	0.06	1988
2457657	0.01	1988
2457657	0.0001	1988
2457657	0.09	1988
2457710	0.007	1988
2458308	0.001	1988
2458308	0.0074	1988
2458308	0.0021	1988
2458308	0.03	1988
2458438	0.026	1988
2458438	0.03	1988
2458479	0.005	1988
2458479	0.022	1988
2458479	0.007	1988
2458479	0.012	1988
2458690	0.01	1988
2458857	0.055	1988
2458879	0.057	1988
2459268	0.0015	1988
2459268	0.0038	1988
2459671	0.03	1988
2459671	0.001	1988
2459948	0.0065	1988
2459948	0.041	1988
2459948	0.002	1988
2459948	0.0001	1988
2459950	0.0001	1988
2459971	0.03	1988
2459971	0.01	1988
2459971	0.01	1988
2459971	0.01	1988
2460297	0.17	1988
2460297	0.04	1988
2460301	0.001	1988
2460398	0.05	1988
2460398	0.003	1988
2461406	0.014	1988
2461649	0.17	1988
2461861	0.006	1988
2461861	0.015	1988
2461861	0.02	1988
2461888	0.07	1988
2462025	0.1	1988
2462026	0.18	1988
2462026	0.01	1988
2462026	0.005	1988
2462340	0.001	1988
2462402	0.01	1988
2462402	0.001	1988
2462623	0.05	1988
2463558	0.001	1988
2463609	0.08	1988
2463609	0.05	1988
2464107	0.01	1988
2465519	0.002	1988
2465519	0.003	1988
2465519	0.025	1988
2465519	0.017	1988
2465859	0.006	1988
2465859	0.016	1988
2465859	0.004	1988
2465859	0.07	1988
2466177	0.002	1988
2466316	0.008	1988
2466316	0.0002	1988
2466316	0.053	1988
2466316	0.006	1988
2466316	0.09	1988
2466316	0.059	1988
2467039	0.01	1988
2467039	0.03	1988
2467039	0.4	1988
2467495	0.002	1988
2467495	0.0002	1988
2467495	0.02	1988
2467594	0.0444	1988
2467594	0.0001	1988
2467594	0.0316	1988
2467594	0.0002	1988
2467792	0.05	1988
2468875	0.03	1988
2470310	0.01	1988
2473766	0.01	1988
2483963	0.37	1988
2578012	0.002	1988
2578012	0.02	1988
2578012	0.05	1988
2826047	0.002	1988
2826047	0.002	1988
2826343	0.02	1988
2826611	0.01	1988
2827025	0.0001	1988
2827025	0.008	1988
2827025	0.002	1988
2827354	0.024	1988
2827453	0.0001	1988
2827453	0.05	1988
2827453	0.01	1988
2827939	0.01	1988
2827939	0.009	1988
2828289	0.05	1988
2828448	0.043	1988
2828448	0.015	1988
2828448	0.002	1988
2828448	0.002	1988
2828448	0.08	1988
2828448	0.06	1988
2828696	0.007	1988
2828696	0.004	1988
2830344	0.014	1988
2830344	0.005	1988
2830642	0.81	1988
2830642	0.009	1988
2830686	0.01	1988
2831107	0.018	1988
2831107	0.015	1988
2831107	0.014	1988
2831120	0.002	1988
2831159	0.0002	1988
2831644	0.002	1988
2831644	0.016	1988
2831704	0.008	1988
2831704	0.24	1988
2831704	0.01	1988
2831704	0.0015	1988
2831704	0.0005	1988
2832030	0.2	1988
2832030	0.54	1988
2832113	0.003	1988
2832113	0.002	1988
2832113	0.02	1988
2832113	0.002	1988
2832216	0.05	1988
2832447	0.02	1988
2832548	0.05	1988
2832549	0.0094	1988
2832549	0.0008	1988
2832549	0.013	1988
2832549	0.0091	1988
2833283	0.0001	1988
2833285	0.03	1988
2833285	0.45	1988
2833409	0.05	1988
2833577	0.06	1988
2833577	0.02	1988
2833577	0.01	1988
2833577	0.05	1988
2833581	0.29	1988
2833854	0.003	1988
2833854	0.02	1988
2833854	0.007	1988
2833854	0.007	1988
2833959	0.003	1988
2833959	0.02	1988
2834154	0.0002	1988
2834154	0.026	1988
2834154	0.016	1988
2834154	0.02	1988
2834154	0.05	1988
2834310	0.06	1988
2834310	0.02	1988
2834310	0.04	1988
2834996	0.06	1988
2835070	0.04	1988
2835427	0.013	1988
2835427	0.017	1988
2835427	0.001	1988
2835427	0.009	1988
2835427	0.015	1988
2835427	0.02	1988
2835427	0.02	1988
2835427	0.05	1988
2835427	0.05	1988
2835427	0.01	1988
2835899	0.028	1988
2835907	0.03	1988
2835907	0.002	1988
2836058	0.025	1988
2836058	0.002	1988
2836059	0.024	1988
2836255	0.0017	1988
2836255	0.0028	1988
2836255	0.0124	1988
2836255	0.0224	1988
2836255	0.0126	1988
2836255	0.0149	1988
2836255	0.0273	1988
2836300	0.01	1988
2836565	0.26	1988
2836565	0.02	1988
2837679	0.04	1988
2837895	0.035	1988
2837991	0.084	1988
2838287	0.62	1988
2838287	0.04	1988
2838287	0.02	1988
2838288	0.05	1988
2838294	0.02	1988
2838294	0.013	1988
2838512	0.1	1988
2838538	0.014	1988
2839000	0.0039	1988
2839019	0.002	1988
2839019	0.001	1988
2839019	0.003	1988
2839020	0.003	1988
2839025	0.006	1988
2839280	0.036	1988
2839322	0.06	1988
2839322	0.15	1988
2839444	0.01	1988
2839444	0.023	1988
2839444	0.01	1988
2839444	0.006	1988
2839444	0.146	1988
2839443	0.04	1988
2839576	0.04	1988
2839576	0.05	1988
2839632	0.008	1988
2839632	0.03	1988
2839632	0.01	1988
2839632	0.1	1988
2839632	0.034	1988
2839742	0.005	1988
2839742	0.5	1988
2839742	0.06	1988
2840035	0.11	1988
2840035	0.13	1988
2840222	0.059	1988
2840222	0.057	1988
2840365	0.0005	1988
2840454	0.002	1988
2840454	0.01	1988
2840472	0.005	1988
2840630	0.04	1988
2840748	0.07	1988
2840825	0.002	1988
2841051	0.01	1988
2841662	0.008	1988
2841662	0.074	1988
2841742	0.014	1988
2841742	0.03	1988
2841742	0.03	1988
2841850	0.023	1988
2842034	0.05	1988
2842095	0.05	1988
2842446	0.04	1988
2842446	0.002	1988
2842446	0.001	1988
2842552	0.02	1988
2842680	0.026	1988
2842743	0.0056	1988
2842743	0.0475	1988
2842743	0.0103	1988
2842743	0.2097	1988
2842775	0.002	1988
2843066	0.024	1988
2843076	0.03	1988
2843274	0.02	1988
2843274	0.02	1988
2843304	0.0038	1988
2843304	0.0334	1988
2843544	0.41	1988
2843611	0.001	1988
2843611	0.05	1988
2843611	0.08	1988
2843611	0.02	1988
2844087	0.08	1988
2844356	0.014	1988
2844397	0.01	1988
2844545	0.0002	1988
2844645	0.016	1988
2844645	0.02	1988
2844680	0.03	1988
2844716	0.001	1988
2844716	0.0166	1988
2844874	0.005	1988
2844874	0.001	1988
2844877	0.03	1988
2844877	0.004	1988
2844877	0.05	1988
2844877	0.02	1988
2844877	0.06	1988
2844876	0.005	1988
2844876	0.02	1988
2844915	0.008	1988
2844915	0.008	1988
2844981	0.07	1988
2844981	0.13	1988
2845349	0.001	1988
2845612	0.01	1988
2845612	0.02	1988
2845612	0.07	1988
2845707	0.02	1988
2845707	0.02	1988
2846024	0.002	1988
2846024	0.0013	1988
2846113	0.02	1988
2846113	0.01	1988
2846243	1e-05	1988
2846479	0.01	1988
2846479	0.1	1988
2846481	0.15	1988
2846791	0.01	1988
2846954	0.067	1988
2846954	0.086	1988
2846954	0.028	1988
2846971	0.02	1988
2846971	0.02	1988
2847286	0.0002	1988
2847609	0.001	1988
2847663	0.001	1988
2847843	0.03	1988
2847890	0.025	1988
2848085	0.0001	1988
2848085	0.025	1988
2848313	0.05	1988
2848324	0.01	1988
2848326	0.66	1988
2848594	0.007	1988
2848604	0.005	1988
2848604	0.0001	1988
2848769	0.041	1988
2848769	0.033	1988
2848769	0.006	1988
2848769	0.003	1988
2848769	0.012	1988
2848769	0.001	1988
2848786	0.08	1988
2848786	0.014	1988
2848795	0.07	1988
2848795	0.09	1988
2848795	0.001	1988
2848795	0.006	1988
2848795	0.032	1988
2848795	0.72	1988
2848795	0.785	1988
2848795	0.027	1988
2848795	0.001	1988
2848795	0.001	1988
2848795	0.001	1988
2848795	0.001	1988
2848869	0.02	1988
2848902	0.03	1988
2848902	0.006	1988
2849369	0.04	1988
2849369	0.34	1988
2849369	0.005	1988
2849799	0.05	1988
2849799	0.05	1988
2849974	0.04	1988
2849980	0.011	1988
2850345	0.005	1988
2850345	0.001	1988
2850937	0.1	1988
2851173	0.01	1988
2851179	0.2	1988
2851443	0.001	1988
2851443	0.097	1988
2851443	0.56	1988
2851500	0.02	1988
2851786	0.3	1988
2852124	0.04	1988
2852578	0.002	1988
2852578	0.007	1988
2853087	0.01	1988
2853459	0.014	1988
2853459	0.03	1988
2853929	9e-05	1988
2854030	0.042	1988
2854542	5e-06	1988
2854542	0.006	1988
2854542	0.0036	1988
2854894	0.01	1988
2855188	0.004	1988
2855188	0.006	1988
2855297	0.04	1988
2855297	0.076	1988
2855516	0.02	1988
2856862	0.005	1988
2856862	0.002	1988
2890576	0.002	1988
2890576	0.004	1988
2891721	0.059	1988
2891774	0.004	1988
2891774	0.023	1988
2891774	0.014	1988
2891774	0.0001	1988
2891798	0.004	1988
2891798	0.01	1988
2891798	0.08	1988
2891886	0.003	1988
2891982	0.00098	1988
2891982	0.0024	1988
2892660	1e-05	1988
2892660	1e-05	1988
2892660	1e-05	1988
2892771	0.023	1988
2892771	0.01	1988
2892776	0.03	1988
2892776	0.013	1988
2892776	0.015	1988
2892793	0.04	1988
2892793	0.004	1988
2892793	0.0004	1988
2892793	0.0001	1988
2892861	0.003	1988
2892861	0.002	1988
2892861	0.0002	1988
2892871	0.01	1988
2893038	0.0015	1988
2893038	0.04	1988
2893038	0.02	1988
2893083	0.009	1988
2893190	0.001	1988
2893190	0.004	1988
2893663	0.03	1988
2893663	0.02	1988
2893663	0.02	1988
2893828	0.003	1988
2894399	0.04	1988
2894490	0.0016	1988
2895220	0.05	1988
2895220	0.02	1988
2895220	0.11	1988
2895713	0.06	1988
2895776	0.005	1988
2895801	0.01	1988
2895840	0.0001	1988
2895840	0.001	1988
2896128	0.049	1988
2896128	0.002	1988
2896128	0.005	1988
2896177	0.05	1988
2896680	0.019	1988
2896681	0.01	1988
2897141	0.04	1988
2897517	0.0203	1988
2897788	0.03	1988
2897788	0.09	1988
2897788	0.04	1988
2897813	0.0038	1988
2897813	0.03	1988
2897813	0.01	1988
2897875	0.0154	1988
2897875	0.0009	1988
2897875	0.01	1988
2897904	0.01	1988
2897978	0.02	1988
2897978	0.02	1988
2897978	0.01	1988
2898167	6e-05	1988
2898208	0.01	1988
2898208	0.02	1988
2898268	0.02	1988
2898268	0.02	1988
2898422	0.1632	1988
2898887	0.02	1988
2898887	0.04	1988
2898887	0.03	1988
2898887	0.008	1988
2898887	0.02	1988
2898905	0.054	1988
2898905	0.012	1988
2899295	0.0057	1988
2899583	0.002	1988
2899583	0.19	1988
2899583	0.016	1988
2899583	0.008	1988
2899588	0.04	1988
2899588	0.027	1988
2899718	0.008	1988
2899840	0.0042	1988
2899915	0.002	1988
2899919	0.08	1988
2900021	0.03	1988
2900021	0.01	1988
2900021	0.06	1988
2900208	0.02	1988
2900540	0.06	1988
2900540	0.5	1988
2900540	0.06	1988
2900843	0.0001	1988
2900843	0.0003	1988
2900843	0.011	1988
2900977	0.005	1988
2901037	0.011	1988
2901220	5e-05	1988
2901220	4e-05	1988
2901220	0.39	1988
2901220	0.81	1988
2901289	0.001	1988
2901289	0.001	1988
2901289	0.009	1988
2901289	0.006	1988
2901289	0.016	1988
2901577	0.045	1988
2901577	0.003	1988
2901577	0.001	1988
2901668	0.01	1988
2901668	0.001	1988
2901668	0.026	1988
2901743	0.04	1988
2901743	0.0001	1988
2901743	0.0002	1988
2901743	0.05	1988
2901993	0.021	1988
2901993	0.013	1988
2902131	0.06	1988
2902875	0.01	1988
2902875	0.014	1988
2903056	0.001	1988
2903056	0.009	1988
2903085	0.04	1988
2903085	0.0099	1988
2903135	0.45	1988
2903135	0.64	1988
2903171	0.03	1988
2903171	0.04	1988
2903171	0.02	1988
2903171	0.04	1988
2903446	0.006	1988
2903446	0.042	1988
2903951	0.011	1988
2903951	0.0195	1988
2904216	0.08	1988
2904750	0.03	1988
2904752	0.01	1988
2904761	0.001	1988
2904761	0.0002	1988
2904761	0.01	1988
2905163	0.005	1988
2905163	0.137	1988
2905163	0.05	1988
2905163	0.072	1988
2905163	0.137	1988
2905187	0.034	1988
2905213	0.09	1988
2905372	0.005	1988
2905601	0.01	1988
2905601	0.004	1988
2905601	0.02	1988
2905636	0.017	1988
2905892	0.01	1988
2905912	0.29	1988
2906118	0.002	1988
2906477	0.16	1988
2906608	0.0005	1988
2906608	0.004	1988
2906608	0.002	1988
2906870	0.01	1988
2906870	0.004	1988
2906870	0.01	1988
2906870	0.01	1988
2906897	0.1	1988
2906897	0.02	1988
2906897	0.3	1988
2907466	0.003	1988
2907466	0.025	1988
2907466	0.002	1988
2907466	0.023	1988
2907466	0.21	1988
2907466	0.002	1988
2907466	0.36	1988
2907896	0.0009	1988
2907896	0.07	1988
2908047	0.09	1988
2908104	0.01	1988
2908110	0.026	1988
2908110	0.0636	1988
2908483	0.0001	1988
2908755	0.017	1988
2908757	0.005	1988
2961381	0.002	1988
2961381	0.041	1988
2961852	0.012	1988
2961852	0.002	1988
2961852	0.016	1988
2962347	0.05	1988
2962482	0.02	1988
2962482	0.05	1988
2962651	0.05	1988
2962712	0.04	1988
2962712	0.03	1988
2962787	0.004	1988
2963055	0.0003	1988
2963055	0.003	1988
2963055	0.003	1988
2963055	0.013	1988
2963055	0.02	1988
2963055	0.02	1988
2963055	0.03	1988
2963056	0.06	1988
2963192	0.02	1988
2963213	0.0001	1988
2963518	0.03	1988
2963532	0.05	1988
2963534	0.017	1988
2963690	0.018	1988
2963851	0.06	1988
2963934	0.017	1988
2963965	0.008	1988
2963965	0.007	1988
2963965	0.03	1988
2963965	0.004	1988
2963965	0.02	1988
2963965	0.009	1988
2963965	0.03	1988
2963965	0.002	1988
2964182	0.01	1988
2964331	0.045	1988
2964331	0.045	1988
2964337	0.003	1988
2964337	0.001	1988
2964337	0.042	1988
2964344	0.001	1988
2964487	0.31	1988
2964805	0.028	1988
2964946	0.04	1988
2964977	0.007	1988
2964977	2e-06	1988
2964977	0.02	1988
2964977	0.01	1988
2965171	0.001	1988
2965171	0.02	1988
2965171	0.0001	1988
2965171	0.0001	1988
2965171	0.006	1988
2965171	0.01	1988
2965172	0.1	1988
2965172	0.001	1988
2965172	0.001	1988
2965172	0.001	1988
2965172	0.002	1988
2965224	5e-06	1988
2965440	0.98	1988
2965440	0.03	1988
2965462	0.05	1988
2965504	0.02	1988
2965504	0.06	1988
2965504	0.35	1988
2965504	0.05	1988
2965504	0.002	1988
2965510	0.014	1988
2965510	0.0003	1988
2965535	0.0001	1988
2965535	0.02	1988
2965535	0.25	1988
2965535	0.06	1988
2965716	0.008	1988
2965716	0.001	1988
2965717	0.007	1988
2966017	0.66	1988
2966017	0.11	1988
2966036	0.01	1988
2966036	0.01	1988
2966264	0.04	1988
2966552	0.05	1988
2966586	0.02	1988
2966586	0.001	1988
2966586	0.13	1988
2966586	0.12	1988
2966780	0.05	1988
2966934	0.02	1988
2966934	0.08	1988
2967127	0.002	1988
2967127	0.002	1988
2967127	0.06	1988
2967241	0.05	1988
2967273	0.01	1988
2967273	0.002	1988
2967305	0.0001	1988
2967305	0.029	1988
2967305	0.017	1988
2967432	0.002	1988
2967433	0.0113	1988
2967781	0.05	1988
2967781	0.002	1988
2967781	0.025	1988
2967780	0.037	1988
2967780	0.018	1988
2967795	0.897	1988
2967830	0.002	1988
2967830	0.02	1988
2968041	0.01	1988
2968041	0.03	1988
2968041	0.0001	1988
2968044	0.01	1988
2968046	0.001	1988
2968064	0.002	1988
2968248	0.05	1988
2968248	0.03	1988
2968378	0.005	1988
2968378	0.01	1988
2968458	0.02	1988
2968458	0.01	1988
2968774	0.01	1988
2968774	0.005	1988
2968786	0.05	1988
2968884	0.001	1988
2968884	0.002	1988
2968884	0.034	1988
2968884	0.035	1988
2968884	0.001	1988
2968884	0.004	1988
2968884	0.004	1988
2968884	0.015	1988
2968884	0.02	1988
2968884	0.034	1988
2968884	0.038	1988
2968881	0.0001	1988
2968881	0.004	1988
2968881	0.029	1988
2968890	0.18	1988
2968890	0.1	1988
2968890	0.027	1988
2969131	0.05	1988
2969131	0.2	1988
2969922	0.006	1988
2970111	0.002	1988
2970203	0.11	1988
2970337	0.15	1988
2970337	0.056	1988
2970339	0.02	1988
2970339	0.001	1988
2970339	0.0002	1988
2970339	0.005	1988
2970339	0.002	1988
2970339	0.01	1988
2970340	0.0001	1988
2970342	0.04	1988
2970342	0.02	1988
2970386	0.022	1988
2970386	0.001	1988
2970387	0.03	1988
2970555	0.0016	1988
2970563	0.06	1988
2970774	0.12	1988
2970776	0.21	1988
2970776	0.39	1988
2970776	0.14	1988
2970776	0.23	1988
2970788	0.01	1988
2970871	0.002	1988
2970871	0.003	1988
2970871	0.02	1988
2970871	0.003	1988
2970871	0.05	1988
2970909	0.0035	1988
2970912	0.061	1988
2971076	0.11	1988
2971275	0.023	1988
2971319	0.02	1988
2971319	0.002	1988
2971319	0.003	1988
2971319	0.002	1988
2971319	0.0006	1988
2971548	0.06	1988
2971785	0.08	1988
2971818	0.02	1988
2971818	0.0005	1988
2972187	0.002	1988
2972187	0.005	1988
2972187	0.02	1988
2972187	0.02	1988
2972187	0.07	1988
2972187	0.005	1988
2972187	0.029	1988
2972187	0.036	1988
2972249	0.009	1988
2972248	0.007	1988
2972248	0.02	1988
2972248	0.02	1988
2972248	0.0094	1988
2972248	0.13	1988
2972248	4e-05	1988
2972322	0.06	1988
2972358	0.002	1988
2972358	0.0018	1988
2972358	0.0011	1988
2972358	0.006	1988
2972358	0.003	1988
2972418	0.0004	1988
2972418	0.0006	1988
2972418	0.002	1988
2972418	0.0004	1988
2972418	0.002	1988
2972418	0.018	1988
2972418	0.003	1988
2972418	0.07	1988
2972531	0.001	1988
2972565	0.1	1988
2972565	0.002	1988
2972565	0.0001	1988
2972565	0.02	1988
2972565	0.0002	1988
2972623	0.02	1988
2972738	0.03	1988
2972738	0.03	1988
2972738	0.27	1988
2972738	0.01	1988
2972738	0.004	1988
2972739	0.0034	1988
2972739	0.0005	1988
2972739	0.0018	1988
2972739	0.0005	1988
2973215	0.044	1988
2973217	0.0007	1988
2973217	0.03	1988
2973274	0.07	1988
2973377	0.006	1988
2973377	0.006	1988
2973420	0.013	1988
2973420	0.0015	1988
2973481	0.001	1988
2973481	0.008	1988
2973481	0.014	1988
2973481	0.023	1988
2973481	0.043	1988
2973773	0.07	1988
2974055	0.05	1988
2974444	0.003	1988
2974444	0.005	1988
2974444	0.022	1988
2974626	0.05	1988
2974626	0.001	1988
2974684	0.02	1988
2974684	0.05	1988
2974705	0.005	1988
2974705	0.01	1988
2974844	0.08	1988
2975096	0.09	1988
2975302	0.06	1988
2975337	0.16	1988
2975337	0.02	1988
2975636	0.01	1988
2975636	0.048	1988
2975951	0.04	1988
2976306	0.105	1988
2976306	0.5	1988
2976870	0.09	1988
2976941	0.002	1988
2976941	0.004	1988
2977188	0.0043	1988
2977188	0.032	1988
2977858	0.01	1988
2979230	0.03	1988
2979230	0.059	1988
2979270	0.02	1988
2979270	0.01	1988
2979270	0.02	1988
2979270	0.05	1988
2979270	0.02	1988
2979618	0.13	1988
2979618	0.01	1988
2979618	0.03	1988
2979618	0.03	1988
2979618	0.001	1988
2979618	0.006	1988
2979618	0.001	1988
2979618	0.001	1988
2979618	0.02	1988
2979618	0.001	1988
2979618	0.02	1988
2979618	0.01	1988
2979618	0.001	1988
2979618	0.001	1988
2979621	0.0003	1988
2980029	0.18	1988
2980029	0.01	1988
2980029	0.23	1988
2980032	0.42	1988
2980053	0.011	1988
2980287	0.0003	1988
2980767	3e-06	1988
2980767	0.06	1988
2980811	0.01	1988
2980811	0.09	1988
3041336	0.0001	1988
3041336	0.0001	1988
3041542	0.0007	1988
3041558	0.009	1988
3041630	0.18	1988
3041630	0.008	1988
3041630	0.002	1988
3041720	0.6	1988
3041799	0.02	1988
3041808	0.0007	1988
3041818	0.41	1988
3041822	0.02	1988
3041822	0.003	1988
3041824	0.05	1988
3041829	0.003	1988
3042041	0.003	1988
3042041	0.001	1988
3042041	0.03	1988
3042041	0.0001	1988
3042044	0.008	1988
3042044	0.04	1988
3042045	0.001	1988
3042045	0.002	1988
3042053	0.018	1988
3042053	0.04	1988
3042287	0.0009	1988
3042443	0.02	1988
3042443	0.02	1988
3042490	0.03	1988
3042490	0.04	1988
3042597	0.0001	1988
3042637	0.03	1988
3042826	0.02	1988
3042826	0.01	1988
3043258	0.056	1988
3043258	0.02	1988
3043289	0.016	1988
3043487	0.53	1988
3043698	0.015	1988
3043698	0.022	1988
3043792	0.02	1988
3044040	0.0001	1988
3044069	0.006	1988
3044069	0.06	1988
3044069	0.058	1988
3044069	0.58	1988
3044086	0.001	1988
3044086	0.001	1988
3044086	0.05	1988
3044098	0.03	1988
3044098	0.02	1988
3044099	0.03	1988
3044103	0.006	1988
3044134	0.59	1988
3044134	0.047	1988
3044134	0.025	1988
3044134	0.046	1988
3044134	0.524	1988
3044195	0.008	1988
3044195	0.003	1988
3044432	0.09	1988
3044432	0.07	1988
3044652	0.001	1988
3044652	0.001	1988
3044833	0.07	1988
3044885	0.07	1988
3044885	0.07	1988
3044885	0.0001	1988
3044885	0.0005	1988
3044885	0.0005	1988
3044885	0.02	1988
3045027	0.02	1988
3045213	0.007	1988
3045245	0.02	1988
3045264	0.015	1988
3045265	0.002	1988
3045278	0.64	1988
3045287	0.0303	1988
3046283	0.032	1988
3046283	0.031	1988
3046283	0.015	1988
3046283	0.039	1988
3046350	0.019	1988
3046350	0.02	1988
3046351	0.002	1988
3046481	0.13	1988
3046481	0.01	1988
3046481	0.13	1988
3046481	0.003	1988
3046481	0.05	1988
3046878	0.02	1988
3046967	0.002	1988
3046967	0.17	1988
3046967	0.26	1988
3047333	0.01	1988
3047333	0.0006	1988
3047333	0.0003	1988
3047335	0.45	1988
3047335	0.13	1988
3047338	0.002	1988
3047338	0.06	1988
3047338	0.003	1988
3047338	0.91	1988
3047338	0.03	1988
3047338	0.12	1988
3047336	0.0047	1988
3047537	0.0002	1988
3047537	0.0004	1988
3047537	0.054	1988
3047537	0.01	1988
3047926	0.02	1988
3048052	5e-05	1988
3048052	0.024	1988
3048052	0.023	1988
3048052	0.003	1988
3048155	0.04	1988
3048155	0.03	1988
3048155	0.04	1988
3048155	0.03	1988
3048475	0.002	1988
3048493	0.01	1988
3048493	0.02	1988
3048493	0.03	1988
3048493	0.04	1988
3048493	0.04	1988
3048493	0.03	1988
3048644	0.04	1988
3048644	0.06	1988
3048760	0.07	1988
3048793	0.59	1988
3048793	0.46	1988
3048793	0.68	1988
3049173	0.021	1988
3049836	0.32	1988
3049940	0.0026	1988
3049940	0.04	1988
3049940	0.03	1988
3049949	0.01	1988
3049949	0.01	1988
3049949	0.05	1988
3049951	0.04	1988
3049951	0.028	1988
3049951	0.0029	1988
3049951	0.0027	1988
3049959	0.03	1988
3049959	0.0004	1988
3049959	0.0022	1988
3049978	0.039	1988
3050005	0.008	1988
3050005	0.06	1988
3050014	0.002	1988
3050517	0.01	1988
3050517	0.006	1988
3050522	0.002	1988
3050522	0.01	1988
3050522	0.003	1988
3051470	0.001	1988
3051470	0.002	1988
3051471	0.006	1988
3051562	0.78	1988
3051562	0.03	1988
3051562	0.19	1988
3051562	0.2	1988
3051614	0.002	1988
3051614	0.019	1988
3051614	0.023	1988
3051614	0.027	1988
3051614	0.035	1988
3051962	0.03	1988
3051990	0.01	1988
3052011	0.02	1988
3052011	0.002	1988
3052011	0.009	1988
3052143	0.003	1988
3052143	0.035	1988
3052143	0.014	1988
3052188	0.006	1988
3052188	0.006	1988
3052202	0.05	1988
3052202	0.05	1988
3052331	0.01	1988
3052335	0.05	1988
3052335	0.2	1988
3052625	0.89	1988
3052625	0.69	1988
3052625	0.01	1988
3052625	0.014	1988
3052816	0.05	1988
3052829	0.1	1988
3052947	0.0006	1988
3053041	0.0003	1988
3053207	0.0005	1988
3053207	0.0007	1988
3053207	0.0018	1988
3053207	0.0005	1988
3053207	0.0005	1988
3053241	0.001	1988
3053668	0.002	1988
3053668	0.04	1988
3053887	0.02	1988
3053921	0.015	1988
3053921	0.001	1988
3053921	0.001	1988
3053933	0.005	1988
3053941	0.01	1988
3053972	0.1	1988
3054003	0.0005	1988
3054010	0.03	1988
3054010	0.01	1988
3054013	0.01	1988
3054013	0.03	1988
3054020	0.0001	1988
3054099	0.03	1988
3054252	0.1	1988
3054252	0.02	1988
3054335	0.001	1988
3054335	0.007	1988
3054335	0.038	1988
3054335	0.0036	1988
3054335	0.038	1988
3054343	0.058	1988
3054448	0.7	1988
3054451	0.049	1988
3054451	0.002	1988
3054451	0.17	1988
3054452	0.02	1988
3054452	0.04	1988
3054452	0.03	1988
3054452	0.003	1988
3054453	0.02	1988
3054549	0.002	1988
3054555	0.07	1988
3054619	0.01	1988
3054619	0.05	1988
3054680	0.21	1988
3054680	0.009	1988
3054680	0.03	1988
3054680	0.03	1988
3054882	0.03	1988
3055442	0.48	1988
3055442	0.001	1988
3055454	0.13	1988
3055454	0.76	1988
3055932	0.0025	1988
3055933	0.0001	1988
3055933	0.0001	1988
3055933	0.0002	1988
3055933	0.004	1988
3055977	0.013	1988
3055977	0.047	1988
3055976	0.0001	1988
3055976	0.04	1988
3055976	0.001	1988
3055976	0.02	1988
3055976	0.0001	1988
3056132	0.9	1988
3056132	0.71	1988
3056132	0.01	1988
3056132	0.01	1988
3056164	0.008	1988
3056208	0.02	1988
3056255	0.07	1988
3056255	0.03	1988
3056288	0.08	1988
3056288	0.003	1988
3056497	0.001	1988
3056497	0.05	1988
3056497	0.01	1988
3056497	0.002	1988
3056497	0.1	1988
3056497	0.06	1988
3056505	0.5	1988
3056968	0.01	1988
3056968	0.01	1988
3056968	0.02	1988
3056968	0.01	1988
3056968	0.02	1988
3056968	0.02	1988
3056968	0.02	1988
3057034	0.01	1988
3057128	0.02	1988
3057128	0.001	1988
3057128	0.001	1988
3057159	0.01	1988
3057159	0.05	1988
3057815	0.07	1988
3057847	0.066	1988
3057847	0.001	1988
3057966	0.21	1988
3058104	0.012	1988
3058104	0.37	1988
3058105	0.09	1988
3058105	0.02	1988
3058229	0.02	1988
3058229	0.02	1988
3058229	0.01	1988
3058229	0.007	1988
3058751	0.05	1988
3058751	0.01	1988
3058875	0.001	1988
3058875	0.03	1988
3058901	0.0002	1988
3059587	0.02	1988
3059645	0.06	1988
3059753	0.028	1988
3059753	0.025	1988
3059900	0.048	1988
3060281	0.001	1988
3060510	0.003	1988
3061043	0.0068	1988
3061043	0.0191	1988
3061043	0.0425	1988
3061082	0.009	1988
3061082	0.02	1988
3061082	0.018	1988
3061290	0.05	1988
3061298	0.0012	1988
3061300	0.0001	1988
3061300	0.0001	1988
3061300	0.0001	1988
3061303	0.07	1988
3061354	0.0006	1988
3061416	0.0017	1988
3061416	0.25	1988
3061416	0.04	1988
3061561	0.075	1988
3061695	0.16	1988
3061771	0.05	1988
3061846	0.02	1988
3062147	0.001	1988
3062147	0.007	1988
3062147	0.01	1988
3062147	0.012	1988
3062254	0.03	1988
3062539	0.025	1988
3063241	0.02	1988
3063727	0.0622	1988
3063767	0.002	1988
3063767	0.003	1988
3064191	0.005	1988
3064191	0.01	1988
3064868	0.027	1988
3064920	0.002	1988
3064920	0.003	1988
3064920	0.02	1988
3064920	0.014	1988
3065016	0.009	1988
3065104	0.001	1988
3065104	0.21	1988
3065411	0.01	1988
3065700	0.2	1988
3065700	0.28	1988
3065700	0.24	1988
3065737	0.01	1988
3065737	0.001	1988
3065737	0.001	1988
3065738	0.054	1988
3066570	0.006	1988
3067179	0.002	1988
3067179	0.03	1988
3067313	0.06	1988
3067699	0.002	1988
3067749	0.014	1988
3068038	0.08	1988
3068038	0.12	1988
3068174	0.13	1988
3068174	0.03	1988
3068300	0.001	1988
3068300	0.005	1988
3068316	0.003	1988
3068316	3e-05	1988
3068316	0.001	1988
3068316	2e-05	1988
3068316	0.0016	1988
3068316	0.00055	1988
3068316	0.011	1988
3068316	0.0006	1988
3068316	0.0009	1988
3068363	0.005	1988
3068501	0.05	1988
3068603	0.0001	1988
3068834	0.01	1988
3069003	0.04	1988
3069003	0.002	1988
3069003	0.01	1988
3069237	0.02	1988
3069237	0.03	1988
3069237	0.05	1988
3069255	0.01	1988
3069498	0.02	1988
3069534	0.0001	1988
3069534	0.03	1988
3069764	0.05	1988
3069764	0.05	1988
3069764	0.03	1988
3069764	0.04	1988
3070461	0.01	1988
3070552	0.001	1988
3070683	0.031	1988
3070683	0.0012	1988
3071442	0.03	1988
3071442	0.03	1988
3071442	0.01	1988
3071442	0.02	1988
3071443	0.02	1988
3071443	0.018	1988
3071454	0.0041	1988
3071454	0.0067	1988
3071454	0.291	1988
3071454	0.011	1988
3071454	0.662	1988
3071454	0.079	1988
3071482	0.0001	1988
3072143	0.01	1988
3072347	0.06	1988
3072463	0.0006	1988
3072463	0.017	1988
3072925	0.001	1988
3073868	0.01	1988
3073868	0.02	1988
3073868	0.01	1988
3073901	0.005	1988
3074295	0.05	1988
3075567	0.12	1988
3075567	0.19	1988
3075567	0.123	1988
3075567	0.0005	1988
3075567	0.005	1988
3075625	0.07	1988
3075625	0.01	1988
3075915	0.121	1988
3075915	0.038	1988
3075915	0.046	1988
3076790	0.008	1988
3076790	0.004	1988
3076848	0.0002	1988
3121258	0.56	1988
3121258	0.88	1988
3121807	0.07	1988
3121807	0.02	1988
3121807	0.12	1988
3122349	0.03	1988
3122350	0.01	1988
3122350	0.02	1988
3122350	0.03	1988
3122398	0.002	1988
3122546	0.1	1988
3122546	0.03	1988
3122546	0.005	1988
3122546	0.07	1988
3123051	0.03	1988
3123111	0.04	1988
3123619	0.07	1988
3123719	0.01	1988
3123719	0.001	1988
3123719	0.07	1988
3124047	0.034	1988
3124198	0.08	1988
3124198	0.08	1988
3124478	0.007	1988
3124478	0.04	1988
3124604	0.0001	1988
3124604	1e-05	1988
3124604	0.02	1988
3124604	0.141	1988
3124972	0.54	1988
3125025	3e-05	1988
3125026	0.05	1988
3125391	0.44	1988
3125391	0.004	1988
3125714	0.23	1988
3125911	0.008	1988
3125991	0.038	1988
3125991	0.009	1988
3125991	0.0024	1988
3126348	0.054	1988
3127049	0.0001	1988
3127076	0.013	1988
3127076	0.006	1988
3127124	0.0323	1988
3127124	0.0084	1988
3127233	0.02	1988
3127426	0.028	1988
3127426	0.0002	1988
3127522	0.022	1988
3127569	0.06	1988
3128122	0.01	1988
3128348	0.02	1988
3128348	0.04	1988
3128348	0.04	1988
3128419	0.006	1988
3128419	0.0095	1988
3128419	0.009	1988
3128419	0.0001	1988
3128419	0.036	1988
3128419	0.024	1988
3128525	0.73	1988
3128670	0.0446	1988
3128670	0.0226	1988
3128945	0.41	1988
3129269	0.001	1988
3129443	0.01	1988
3129482	0.08	1988
3129482	0.01	1988
3129542	0.053	1988
3129593	0.002	1988
3129593	0.0004	1988
3129596	0.09	1988
3129779	0.009	1988
3129927	0.04	1988
3130152	0.0015	1988
3130926	0.02	1988
3130927	0.043	1988
3131053	0.005	1988
3131386	0.001	1988
3131788	0.08	1988
3131788	0.043	1988
3132374	0.003	1988
3132374	0.004	1988
3132482	0.014	1988
3132482	0.005	1988
3132484	0.005	1988
3132484	0.003	1988
3132484	0.004	1988
3132579	0.0005	1988
3132579	0.02	1988
3132732	0.29	1988
3132853	0.01	1988
3132853	0.05	1988
3132864	0.003	1988
3132874	0.02	1988
3132874	0.05	1988
3132898	0.06	1988
3133103	0.008	1988
3133103	0.023	1988
3133327	0.008	1988
3133455	0.04	1988
3134192	0.01	1988
3134266	0.006	1988
3134266	0.004	1988
3134330	0.05	1988
3134387	0.06	1988
3134558	0.01	1988
3134558	0.001	1988
3134558	0.005	1988
3134558	0.025	1988
3134558	0.005	1988
3134794	0.0001	1988
3134794	0.001	1988
3134794	0.008	1988
3134794	0.002	1988
3134809	0.02	1988
3134809	0.001	1988
3134813	0.001	1988
3134815	0.06	1988
3134815	0.445	1988
3134815	0.05	1988
3134865	0.05	1988
3134896	0.0001	1988
3135095	0.002	1988
3135095	0.234	1988
3135497	0.03	1988
3135497	0.01	1988
3135516	0.028	1988
3135603	0.012	1988
3135687	4e-07	1988
3135687	0.0008	1988
3135712	0.02	1988
3135737	0.07	1988
3135738	0.0061	1988
3135738	0.008	1988
3135738	0.018	1988
3135738	0.043	1988
3135738	0.028	1988
3135880	0.006	1988
3135880	0.001	1988
3136120	0.012	1988
3136120	0.018	1988
3136120	0.035	1988
3136120	0.004	1988
3136120	0.002	1988
3136120	0.044	1988
3136120	0.01	1988
3136120	0.018	1988
3136234	0.009	1988
3136331	0.04	1988
3136330	0.003	1988
3136551	0.03	1988
3136683	0.008	1988
3136685	0.085	1988
3136696	0.092	1988
3136696	0.011	1988
3136699	0.018	1988
3136795	0.0001	1988
3136953	0.05	1988
3136953	0.35	1988
3136953	0.001	1988
3136953	0.003	1988
3136953	0.43	1988
3136953	0.03	1988
3136953	0.03	1988
3136953	0.18	1988
3137075	0.013	1988
3137075	0.006	1988
3137152	0.04	1988
3137152	0.06	1988
3137152	0.02	1988
3137152	0.005	1988
3137152	0.02	1988
3137152	0.06	1988
3137269	0.013	1988
3137269	0.0008	1988
3137269	0.009	1988
3137393	0.001	1988
3137469	0.02	1988
3137469	0.001	1988
3137469	0.003	1988
3137469	0.03	1988
3137689	0.017	1988
3138129	0.05	1988
3138209	0.006	1988
3138215	0.001	1988
3138215	0.01	1988
3138215	0.04	1988
3138304	0.02	1988
3138968	0.049	1988
3139220	0.0016	1988
3139278	0.002	1988
3139278	0.075	1988
3139299	0.0128	1988
3139376	0.012	1988
3139379	0.003	1988
3139379	0.002	1988
3139379	0.001	1988
3139557	0.01	1988
3139557	0.01	1988
3139592	0.041	1988
3139592	0.001	1988
3139592	0.001	1988
3139592	0.015	1988
3139592	0.056	1988
3139592	0.022	1988
3139708	0.0044	1988
3139852	0.002	1988
3139877	0.05	1988
3139896	0.001	1988
3139896	0.003	1988
3140001	0.05	1988
3140327	0.01	1988
3140327	0.04	1988
3140401	0.025	1988
3140668	0.01	1988
3140668	0.06	1988
3140668	0.004	1988
3140668	0.005	1988
3140687	0.01	1988
3140911	0.0002	1988
3141000	0.0001	1988
3141000	0.01	1988
3141047	0.04	1988
3141135	1.0	1988
3141290	0.101	1988
3141317	0.0017	1988
3141317	0.057	1988
3141317	0.05	1988
3141450	0.029	1988
3141450	0.02	1988
3141450	0.01	1988
3141535	0.018	1988
3141535	0.003	1988
3141535	0.001	1988
3141535	0.001	1988
3141856	0.0056	1988
3141891	0.0001	1988
3141891	0.008	1988
3141891	0.06	1988
3141891	0.004	1988
3142221	0.001	1988
3142221	0.025	1988
3142344	0.0001	1988
3142344	0.815	1988
3142344	0.007	1988
3142374	0.04	1988
3142374	0.01	1988
3142374	0.03	1988
3142425	0.05	1988
3142425	0.01	1988
3142697	0.0024	1988
3142697	0.0031	1988
3142697	0.0001	1988
3142714	0.004	1988
3142714	0.017	1988
3142714	0.044	1988
3142714	0.048	1988
3142828	0.019	1988
3142828	0.006	1988
3142828	0.034	1988
3142911	0.08	1988
3143311	0.02	1988
3143511	0.0084	1988
3143511	0.003	1988
3143655	0.001	1988
3144067	0.61	1988
3144165	0.0001	1988
3144165	0.0001	1988
3144165	0.0001	1988
3144218	0.003	1988
3144218	0.0001	1988
3144218	0.0004	1988
3144218	0.008	1988
3144218	0.001	1988
3144218	0.008	1988
3144218	0.0004	1988
3144218	0.005	1988
3144615	0.0405	1988
3145115	0.003	1988
3145115	0.01	1988
3145115	0.004	1988
3145115	0.03	1988
3145115	0.11	1988
3145115	0.03	1988
3145115	0.11	1988
3145162	0.01	1988
3145162	0.02	1988
3145269	0.001	1988
3145269	0.03	1988
3145335	0.005	1988
3145377	0.053	1988
3145377	0.64	1988
3145467	0.0002	1988
3145467	0.0008	1988
3145743	0.0056	1988
3145856	0.722	1988
3145856	0.479	1988
3145856	0.002	1988
3145856	0.055	1988
3145856	0.0006	1988
3145856	0.013	1988
3146539	0.025	1988
3146539	0.098	1988
3146581	0.048	1988
3146581	0.027	1988
3146587	0.0003	1988
3146593	0.001	1988
3147153	0.0004	1988
3147185	0.007	1988
3147632	0.004	1988
3147632	0.008	1988
3147632	0.001	1988
3147696	0.0006	1988
3147696	0.001	1988
3147809	0.025	1988
3147826	0.04	1988
3147826	0.02	1988
3148127	0.01	1988
3148669	0.002	1988
3148900	0.4	1988
3148900	0.64	1988
3148900	0.88	1988
3149152	0.19	1988
3149152	0.025	1988
3149929	0.07	1988
3149929	0.28	1988
3149929	0.01	1988
3149929	0.002	1988
3150319	0.07	1988
3150630	0.055	1988
3152258	0.0037	1988
3152285	0.05	1988
3152402	0.18	1988
3152402	0.21	1988
3152402	0.44	1988
3153056	0.007	1988
3153056	0.79	1988
3154077	0.05	1988
3154466	0.002	1988
3154488	0.003	1988
3154489	0.001	1988
3154489	0.03	1988
3154492	0.004	1988
3154492	0.02	1988
3154492	0.003	1988
3154509	0.001	1988
3154512	0.03	1988
3154643	0.028	1988
3154643	0.028	1988
3154643	0.043	1988
3154643	0.028	1988
3154680	0.072	1988
3154685	0.001	1988
3154685	0.008	1988
3154685	0.004	1988
3154904	0.0065	1988
3155386	0.02	1988
3155386	0.05	1988
3162279	0.001	1988
3162514	0.01	1988
3162515	0.02	1988
3162515	0.046	1988
3162645	0.01	1988
3162645	0.06	1988
3162645	0.01	1988
3162645	0.01	1988
3162683	0.0002	1988
3162683	0.008	1988
3162683	0.02	1988
3162683	0.03	1988
3162694	0.003	1988
3162866	0.01	1988
3163352	0.229	1988
3163352	0.358	1988
3163362	0.01	1988
3163362	0.01	1988
3163773	0.003	1988
3163774	0.02	1988
3164029	0.004	1988
3164256	0.02	1988
3164256	0.0004	1988
3164256	0.02	1988
3164256	0.34	1988
3164256	0.92	1988
3164387	0.0007	1988
3164697	0.36	1988
3164697	0.01	1988
3164798	0.04	1988
3164798	0.03	1988
3164798	0.01	1988
3165047	0.008	1988
3165074	0.92	1988
3165096	0.0003	1988
3165288	0.08	1988
3165288	0.06	1988
3165666	0.085	1988
3165707	0.002	1988
3166076	0.02	1988
3166485	1.0	1988
3166485	0.001	1988
3166486	0.02	1988
3166486	0.05	1988
3166712	0.1	1988
3166712	0.9	1988
3166829	0.8	1988
3166825	0.001	1988
3166909	0.006	1988
3167204	0.002	1988
3167209	0.035	1988
3167209	0.0002	1988
3167209	0.021	1988
3167241	0.003	1988
3167241	0.04	1988
3167241	0.04	1988
3167241	0.0001	1988
3167529	0.018	1988
3167776	0.06	1988
3167776	0.005	1988
3167779	0.016	1988
3167779	0.043	1988
3167803	0.035	1988
3167812	0.002	1988
3167812	0.0002	1988
3167812	0.008	1988
3167813	0.001	1988
3167813	0.004	1988
3167816	0.003	1988
3167829	0.05	1988
3167829	0.05	1988
3167829	0.2	1988
3167830	0.01	1988
3167914	0.18	1988
3168190	0.03	1988
3168190	0.04	1988
3168190	0.03	1988
3168196	0.003	1988
3168304	0.07	1988
3168339	0.07	1988
3168339	0.1	1988
3168395	0.03	1988
3168395	0.01	1988
3168395	0.03	1988
3168395	0.02	1988
3168395	0.01	1988
3168395	0.07	1988
3168395	0.005	1988
3168566	0.01	1988
3168573	0.04	1988
3168573	0.001	1988
3168573	0.09	1988
3168610	0.005	1988
3168610	0.0001	1988
3168610	0.0001	1988
3168731	0.003	1988
3169153	0.003	1988
3169220	0.01	1988
3169470	0.05	1988
3169482	0.028	1988
3169619	0.089	1988
3169619	0.126	1988
3169620	0.04	1988
3169972	0.0561	1988
3169972	0.0007	1988
3170007	0.0065	1988
3170007	0.0075	1988
3170120	0.395	1988
3170120	0.412	1988
3170120	0.193	1988
3170120	0.54	1988
3170286	0.014	1988
3170306	0.0002	1988
3170306	0.026	1988
3170306	0.046	1988
3170306	0.0001	1988
3170306	0.0014	1988
3170306	0.5	1988
3170306	0.1	1988
3170306	0.01	1988
3170306	0.03	1988
3170795	0.004	1988
3170795	0.004	1988
3170958	0.012	1988
3170958	0.001	1988
3170958	0.025	1988
3170958	0.027	1988
3170969	0.0001	1988
3170969	0.0001	1988
3170969	0.001	1988
3171004	0.03	1988
3171004	0.0001	1988
3171028	0.01	1988
3171227	0.001	1988
3171227	0.045	1988
3171227	0.002	1988
3171227	0.003	1988
3171340	0.08	1988
3171626	0.00012	1988
3171626	0.33	1988
3171745	0.1	1988
3171789	0.042	1988
3171864	0.614	1988
3172093	0.02	1988
3172113	0.003	1988
3172312	0.013	1988
3172378	0.05	1988
3172385	0.06	1988
3172646	0.049	1988
3172646	0.001	1988
3172680	0.01	1988
3172680	0.05	1988
3172680	0.08	1988
3172680	0.29	1988
3172680	0.7	1988
3172680	0.69	1988
3172680	0.16	1988
3172680	0.01	1988
3172785	0.008	1988
3172785	0.013	1988
3172785	0.084	1988
3172785	0.011	1988
3172842	0.1	1988
3172842	0.04	1988
3172950	0.033	1988
3173194	0.06	1988
3173433	0.01	1988
3173433	0.002	1988
3173433	0.02	1988
3173442	0.06	1988
3173442	0.001	1988
3173442	0.002	1988
3173496	0.0009	1988
3173616	0.001	1988
3173616	0.004	1988
3173616	0.001	1988
3173616	0.001	1988
3173616	0.008	1988
3173616	0.03	1988
3173616	0.006	1988
3173616	0.002	1988
3173927	0.0003	1988
3173990	0.0006	1988
3173998	0.04	1988
3173998	0.02	1988
3174004	0.034	1988
3174004	0.002	1988
3174150	0.053	1988
3174294	0.002	1988
3174294	0.028	1988
3174294	0.001	1988
3174294	0.008	1988
3174294	0.005	1988
3174299	7e-05	1988
3174299	0.03	1988
3174300	0.025	1988
3174300	0.012	1988
3175394	0.15	1988
3175558	0.004	1988
3175972	0.012	1988
3175974	0.03	1988
3176080	7e-06	1988
3176080	0.017	1988
3176080	0.0005	1988
3176105	0.001	1988
3176114	0.05	1988
3176114	0.01	1988
3176114	0.04	1988
3176114	0.41	1988
3176340	0.049	1988
3176340	0.02	1988
3176749	0.042	1988
3176939	0.078	1988
3177084	0.005	1988
3177084	0.008	1988
3177126	0.02	1988
3177126	0.02	1988
3177193	0.03	1988
3177193	0.001	1988
3177193	0.05	1988
3177228	0.005	1988
3177264	0.01	1988
3177264	0.02	1988
3177264	0.01	1988
3177398	0.00084	1988
3177398	0.0094	1988
3177400	0.023	1988
3177555	0.0006	1988
3177647	0.002	1988
3177987	0.77	1988
3178019	0.006	1988
3178176	0.01	1988
3178313	0.015	1988
3178451	0.0018	1988
3178536	0.001	1988
3178536	0.0001	1988
[truncated: 998,000+ more rows]
