# Supplementary material for: Statistical inference and effect measures in abstracts of major HIV and AIDS journals, 1987–2022: A systematic review
Source: Glob Epidemiol. 2025 Jul 25;10:100213. doi: 10.1016/j.gloepi.2025.100213 (PMC12337199; doi:10.1016/j.gloepi.2025.100213)
Supplement: Supplementary file 4 — Supplementary material 4 [file mmc4.xls]

## Sheet: ExactPvalues
pmid	pvalue
1281643	0.01
1313682	0.01
1313682	0.22
1313682	0
1318363	0.03
1329849	0.05
1346807	0
1346807	0.01
1346807	0
1347787	0
1347787	0.01
1348416	0
1348535	0.03
1348535	0.05
1354448	0
1354448	0
1354448	0
1354448	0
1354448	0
1354448	0
1354448	0
1354448	0.01
1354448	0.02
1354448	0.01
1354448	0.05
1354449	0.01
1354450	0
1357151	0
1357151	0
1361745	0.01
1361746	0.03
1361746	0.04
1361746	0.12
1362878	0.01
1372354	0.03
1373064	0.02
1377474	0.04
1377474	0.03
1384557	0.02
1388910	0.35
1388910	0.01
1388910	0.03
1388910	0.01
1388910	0
1388910	0.35
1388910	0.01
1388910	0.03
1388910	0.01
1388910	0
1418778	0.02
1418778	0
1418783	0.01
1418783	0.01
1418783	0.07
1466850	0
1466850	0
1466850	0.02
1466850	0.09
1466850	0
1466852	0.09
1492932	0.01
1492932	0.03
1492932	0.01
1503684	0.01
1503684	0
1512685	0.02
1532830	0
1532830	0
1532830	0
1532830	0
1532830	0.01
1543554	0.08
1543554	0.01
1543554	0.28
1560346	0.05
1567574	0.73
1567574	0.24
1567574	0.4
1613663	0.05
1613673	0.01
1613673	0.01
1613673	0.07
1613674	0.02
1616651	0.01
1616653	0.01
1616653	0.01
1663770	0
1669928	0.02
1669928	0.01
1670585	0.01
1670588	0.03
1670588	0.02
1673712	0
1673713	0.01
1676280	0.03
1676280	0.01
1676280	0
1676280	0
1676280	0.01
1676280	0.03
1679845	0
1685652	0
1685652	0
1685652	0.05
1685652	0.01
1686179	0.2
1704062	0.02
1732501	0
1732503	0
1732503	0
1732505	0.34
1732505	0.09
1732505	0.13
1738083	0.06
1740748	0.03
1753337	0.04
1753343	0.02
1753343	0.02
1786145	0.6
1786145	0.6
1786149	0.02
1786151	0
1786151	0
1848622	0.02
1856793	0.02
1856793	0
1856793	0.02
1863404	0
1863404	0
1883542	0.35
1883543	0.01
1883543	0
1883543	0.01
1890606	0
1890606	0.02
1903261	0.02
1903262	0
1967309	0.02
1967309	0.03
1974628	0.03
1974628	0.01
1974628	0.15
1974628	0.02
1974628	0.02
1982411	0.01
1982411	0.03
1982411	0.01
1987351	0
1987351	0
1987351	0.03
2016689	0
2023099	0.07
2031692	0.73
2031692	0.01
2059384	0.02
2059388	0.01
2088400	0.2
2088400	0.01
2088400	0.2
2088400	0.01
2112396	0.04
2112396	0
2112396	0
2112396	0.01
2112396	0
2112396	0.04
2112396	0.06
2112396	0.03
2159991	0.04
2159991	0
2252561	0
2252561	0
2261113	0.01
2261113	0.02
2261113	0.02
2261113	0.01
2261113	0.01
2261113	0.08
2261130	0
2282177	0.02
2395082	0.03
2398453	0.01
2454643	0
2495348	0.01
2524583	0
2524583	0.02
2524583	0.01
2555473	0.02
2555473	0.07
2566673	0
2703955	0.01
3128996	0.01
3128996	0.04
3140830	0.02
3140830	0.05
3140836	0
3145972	0.02
3145972	0
3145972	0.02
3145972	0.06
3216293	0.02
3216301	0.11
3216301	0.01
3216301	0.07
3221323	0.05
3221323	0.01
3221323	0
3221323	0
3221323	0
7546417	0.3
7546417	0
7552481	0.08
7552481	0.01
7552484	0.05
7552484	0.02
7552494	0.03
7552499	0
7552499	0.02
7552499	0.01
7552499	0.02
7552499	0
7552512	0.01
7576326	0.02
7576326	0
7576326	0.04
7583435	0.01
7583435	0
7583435	0.74
7583435	0.08
7583438	0.03
7583441	0.01
7583444	0.01
7583444	0.02
7583444	0
7583444	0.05
7583444	0.06
7600107	0.6
7627622	0.02
7627622	0.01
7627622	0
7627622	0
7639971	0
7639971	0.05
7639972	0.15
7639972	0.02
7648286	0.01
7648286	0.05
7648288	0
7648290	0.02
7662192	0
7662192	0
7662193	0
7662193	0.05
7662193	0
7662193	0
7662196	0.01
7662203	0
7662203	0.05
7662203	0.02
7662203	0.02
7712230	0.06
7718186	0
7718186	0.02
7718186	0
7718186	0.01
7718186	0.01
7718186	0.12
7718192	0
7749793	0.01
7749793	0.02
7749793	0.02
7749793	0.01
7749793	0.02
7749793	0.03
7749793	0.02
7755914	0
7755914	0.09
7755914	0
7755914	0.08
7794537	0
7794543	0.01
7794543	0.42
7794544	0
7794544	0
7794544	0.02
7794544	0
7794544	0.02
7794544	0.01
7794544	0.02
7794544	0.01
7802984	0
7802984	0.32
7802984	0
7802984	0.99
7802985	0
7802985	0.01
7802985	0.5
7802985	0.06
7802985	0.1
7802983	0.08
7802991	0.04
7818812	0
7818812	0
7818812	0
7818821	0.01
7818821	0.02
7818821	0.04
7818821	0.02
7834400	0.03
7834402	0.04
7840911	0
7859138	0.01
7859140	0.02
7859140	0
7859140	0.11
7859140	0.79
7859141	0.55
7859141	0.52
7882099	0.52
7882099	0.04
7882101	0.78
7882101	0.9
7882101	0.16
7893445	0.04
7901384	0
7901384	0
7903382	0.05
7903382	0
7903382	0.01
7904451	0.05
7904452	0.04
7904452	0.04
7904452	0.06
7905522	0.01
7905522	0.04
7905523	0.15
7905523	0.1
7905523	0.08
7905524	0.01
7905524	0.01
7907663	0.05
7907663	0.05
7907663	0
7911527	0
7911527	0
7911527	0.76
7911527	0.5
7911527	0.03
7912084	0
7912084	0
7912084	0
7912084	0.05
7912728	0
7912728	0.03
7912728	0.06
7913325	0.03
7913325	0
7913326	0.26
7913326	0.01
7913326	0.08
7913326	0.04
7913816	0.03
7914234	0.62
7914734	0
7932082	0
7932082	0.05
7932082	0.01
7932082	0.01
7932082	0.01
7932082	0
7932082	0.01
7946104	0
7946104	0.06
7946107	0.07
7946109	0
7946109	0.08
7946110	0.01
7965634	0.01
7965640	0
7965640	0
7965640	0.02
7986398	0.65
7986398	0
7986406	0.02
7986406	0.01
7986411	0
7986415	0
7986415	0
7986415	0
7986415	0
7986415	0.01
7986415	0.02
7986415	0.44
7986415	0
7986415	0
7986415	0.01
7986417	0
7986417	0
8011238	0
8011238	0
8021816	0
8021816	0.01
8021816	0.02
8031511	0.11
8043226	0.06
8043226	0.06
8043227	0.01
8043227	0.01
8043227	0.02
8043227	0.02
8043227	0.02
8060543	0
8060543	0.02
8060543	0
8060544	0.53
8060544	0.02
8060550	0.89
8060550	0.19
8060550	0
8083822	0.02
8083822	0
8083826	0.05
8083826	0.04
8086130	0
8086130	0
8086138	0.01
8086138	0.02
8086139	0.03
8086139	0.01
8086139	0.07
8086141	0.17
8086141	0.7
8095541	0
8095541	0.01
8095980	0
8095980	0.1
8095980	0
8095980	0
8095982	0.01
8095982	0
8096702	0.04
8096702	0.94
8096702	0.01
8096702	0.01
8096702	0
8096703	0.01
8096703	0.05
8097788	0
8097788	0.28
8098750	0.03
8098750	0.03
8099490	0.01
8099612	0.06
8099612	0.02
8099613	0
8101873	0
8101873	0.14
8103340	0
8103343	0.01
8103343	0.02
8104421	0.05
8105072	0.01
8105072	0.01
8105072	0.01
8105074	0.03
8106966	0.7
8106966	0.02
8158547	0
8158547	0
8158547	0.13
8176643	0.04
8176644	0.32
8176644	0.03
8176644	0.03
8176644	0.09
8176644	0.01
8176644	0.03
8207648	0.08
8207648	0.03
8207648	0.01
8216983	0
8216984	0.01
8216985	0.03
8216985	0.03
8216985	0.04
8229654	0
8229654	0
8229658	0
8229658	0
8229658	0.04
8229658	0.02
8229658	0.03
8229658	0.01
8254465	0.01
8254467	0.01
8263755	0.5
8263757	0.03
8263758	0.04
8263758	0.05
8263758	0.09
8263758	0.03
8263758	0.1
8280409	0
8280409	0.02
8280409	0.09
8280409	0.01
8280409	0.01
8280409	0.05
8280411	0.07
8280411	0.04
8280413	0
8280414	0
8280414	0.03
8280414	0
8280414	0.3
8280415	0.6
8286071	0.02
8301526	0.02
8315574	0.04
8315578	0.23
8318174	0.02
8318176	0.01
8318176	0.03
8318178	0
8318178	0
8318180	0.07
8340889	0
8340889	0
8340889	0
8340893	0
8340893	0
8357547	0.2
8357547	0.04
8357547	0.44
8357557	0.8
8357557	0.01
8357557	0.28
8363760	0.01
8363760	0.01
8363761	0.02
8363764	0
8363764	0
8363764	0
8363764	0.06
8410672	0.29
8417172	0.19
8417175	0.16
8417175	0.25
8417175	0.38
8417175	0.16
8417176	0.05
8417176	0.04
8417178	0.04
8433281	0.03
8442899	0.01
8442917	0
8442919	0.03
8442924	0.04
8450401	0.01
8450402	0.01
8450402	0.02
8450402	0.02
8450407	0.01
8450407	0
8450407	0
8455143	0
8455143	0.04
8455146	0.49
8466681	0.1
8466681	0.01
8471193	0.05
8471197	0
8471197	0
8471199	0.04
8471203	0
8471203	0.06
8471203	0.02
8471203	0.04
8471203	0.02
8471203	0
8471203	0.05
8471203	0
8483109	0.02
8496790	0
8507416	0.04
8507416	0.05
8507417	0.01
8507417	0
8507417	0
8507417	0.01
8527072	0.02
8527075	0.62
8527075	0.87
8527075	0.33
8527075	0.53
8527077	0.03
8527077	0.05
8527077	0.04
8527077	0.01
8528734	0.01
8528734	0.01
8528734	0.01
8528734	0.01
8528734	0.02
8548333	0.01
8548333	0.18
8548346	0
8548346	0.04
8548351	0.01
8548351	0.01
8548351	0.02
8548351	0.01
8548351	0.01
8556396	0.04
8556396	0.91
8556396	0
8556398	0.03
8556399	0.01
8561997	0.17
8561997	0.17
8562004	0.01
8605054	0.01
8605054	0.01
8605054	0
8605054	0.04
8605054	0.02
8605590	0
8605590	0.01
8605590	0.01
8605590	0.04
8605590	0
8605591	0
8605591	0
8605592	0.07
8605593	0.7
8624760	0
8624760	0.07
8624765	0.01
8624765	0
8624765	0.05
8624765	0
8673528	0.19
8673528	0.26
8673528	0.07
8673528	0.01
8673531	0
8673530	0.4
8673530	0
8673530	0
8673544	0.05
8673544	0.05
8680885	0.05
8680885	0.07
8680885	0.11
8680885	0.07
8680886	0.45
8680886	0.11
8680887	0.2
8680892	0.02
8680892	0
8724047	0
8724047	0.5
8724047	0.08
8724047	0.06
8724047	0.3
8724047	0.02
8728043	0
8728042	0.02
8728042	0.01
8728044	0.01
8728044	0.02
8728046	0.08
8728046	0.05
8728046	0
8728047	0.01
8757425	0
8757425	0.02
8757425	0.02
8757425	0.04
8757426	0.01
8757426	0.01
8757426	0.04
8780815	0.02
8780816	0.02
8797681	0
8797683	0
8797683	0
8797684	0.01
8797684	0.01
8797686	0
8797686	0
8797686	0.01
8797689	0.12
8797689	0.07
8797689	0.03
8797689	0.09
8797689	0.17
8797689	0.02
8797689	0.07
8797689	0
8828735	0
8828743	0
8828743	0
8828743	0
8828743	0.09
8828743	0.02
8828743	0
8828744	0.7
8838703	0.04
8838703	0
8838703	0.04
8838703	0.52
8838703	0.02
8838703	0.01
8838703	0.01
8838703	0.01
8838706	0
8853735	0.03
8862280	0
8874626	0.04
8874626	0.02
8874626	0.4
8874627	0.03
8874629	0.62
8874629	0.03
8882673	0.01
8882673	0.03
8882673	0
8882673	0
8882673	0.02
8882673	0.02
8882673	0
8883577	0
8883583	0.03
8883583	0.41
8898669	0
8898668	0.01
8898668	0
8898671	0
8898671	0
8898671	0.04
8902067	0
8902067	0.05
8902067	0.05
8902067	0.01
8902067	0
8902066	0
8902066	0.01
8902070	0
8902070	0
8902070	0.02
8902072	0.38
8902072	0
8924255	0.03
8924254	0.01
8924254	0.01
8924254	0
8924254	0.04
8924256	0
8924256	0.02
8924257	0
8924259	0
8924259	0.01
8931784	0.02
8931784	0
8931785	0.06
8931786	0.01
8931786	0.16
8931786	0
8948369	0.01
8948373	0.04
8948373	0.03
8948373	0.04
8948373	0.12
8948374	0.04
8948377	0.52
8948377	0.97
8948377	0.01
8948377	0
8948377	0.02
8948377	0.01
8970468	0.03
8970683	0.02
8970683	0
8989207	0
8989207	0.06
8989207	0.01
8989209	0.01
8989209	0
8989211	0
9030366	0.06
9030372	0.02
9030372	0.11
9030372	0.02
9030372	0.11
9052723	0.02
9052723	0.01
9052725	0.02
9052727	0.02
9052727	0.03
9084785	0
9084785	0
9084788	0
9084788	0.01
9084789	0.02
9084795	0
9108943	0
9108950	0.05
9108949	0.05
9110064	0.02
9110064	0.15
9110075	0.23
9110080	0.01
9111474	0.02
9111474	0.06
9111474	0.06
9111476	0.04
9111476	0
9111476	0.04
9111476	0
9111476	0
9117454	0.01
9143605	0
9143607	0.03
9147422	0.03
9147422	0.01
9147423	0.03
9147423	0
9147423	0.03
9147423	0.04
9147423	0
9147424	0.05
9147424	0.02
9147424	0.04
9147424	0.03
9147424	0.06
9170417	0.97
9189214	0
9189214	0
9189214	0.02
9189214	0
9189216	0
9189216	0
9189216	0.04
9189216	0.05
9189216	0.02
9189217	0
9215650	0
9215653	0.01
9215651	0.04
9215651	0.03
9215651	0.01
9215654	0.09
9215654	0.07
9215655	0.01
9215655	0
9215657	0
9215658	0.03
9223730	0.05
9223730	0
9223730	0.03
9223733	0.02
9223733	0.05
9223733	0.05
9223733	0.02
9223735	0
9223735	0
9241109	0
9241109	0.01
9241109	0
9241109	0
9241116	0
9241115	0.13
9241115	0.03
9241113	0
9241113	0.37
9241113	0.03
9241113	0.01
9241113	0.01
9241113	0.02
9257653	0.01
9257653	0.01
9257654	0
9257655	0
9257656	0.02
9257656	0.07
9257656	0
9257656	0
9292587	0.13
9292588	0
9292591	0.01
9302436	0.17
9302436	0.04
9302444	0.03
9302444	0.08
9342060	0.04
9342068	0.09
9342068	0.01
9342068	0.19
9342067	0.12
9342073	0
9358103	0
9365763	0.04
9365763	0.03
9365763	0.03
9365763	0.03
9365763	0.04
9365763	0
9365767	0.03
9365767	0
9365767	0
9365768	0.22
9376094	0
9376096	0.04
9376096	0.04
9377119	0.01
9377123	0.01
9377123	0
9377125	0.05
9377125	0
9386799	0.01
9386799	0.05
9386799	0.05
9386799	0
9386803	0
9386813	0.32
9386813	0.63
9386813	0.12
9390567	0.03
9390567	0.38
9390567	0.1
9390567	0.02
9390567	0.02
9390567	0.05
9390567	0.04
9390569	0.01
9390569	0.02
9390569	0.03
9402070	0.4
9402071	0.03
9402071	0.02
9402071	0.05
9402073	0.02
9402073	0
9402073	0.06
9402073	0.07
9412698	0.02
9412698	0.07
9412701	0
9412701	0
9412701	0.04
9412704	0
9412704	0.02
9412704	0
9412704	0
9412704	0.04
9412707	0.08
9420309	0
9420309	0.05
9420309	0.03
9420312	0
9420312	0
9420312	0
9420312	0.02
9420312	0
9420312	0
9420312	0.02
9420313	0.1
9420313	0.03
9436757	0.03
9436761	0.06
9436763	0.05
9456253	0.04
9456253	0
9456257	0.04
9456260	0.01
9456260	0.04
9456260	0.03
9456260	0.07
9456260	0.01
9456260	0.04
9456260	0.01
9456260	0.02
9468361	0.04
9468370	0.01
9495227	0.01
9495227	0
9495227	0
9495227	0.01
9495227	0
9495230	0
9495230	0
9495230	0.03
9495230	0.05
9495230	0.06
9495230	0.05
9517989	0.6
9517989	0.45
9517989	0.09
9517989	0.78
9517989	0.02
9517989	0.04
9517989	0
9520168	0
9525430	0.02
9525430	0.01
9525430	0.04
9525430	0.06
9525434	0.03
9525434	0
9525434	0
9525434	0
9525434	0
9525434	0.05
9525434	0.01
9525434	0.01
9525434	0
9525435	0
9525436	0.02
9525436	0
9525436	0.02
9525440	0.03
9543447	0.01
9543448	0.01
9543448	0
9562042	0.15
9562042	0.01
9562042	0.8
9562043	0
9562043	0.01
9562044	0.01
9562044	0.03
9562044	0
9562045	0
9562045	0.01
9562045	0
9562045	0.32
9562045	0.82
9580534	0.02
9583600	0.01
9583600	0.07
9583600	0.02
9583602	0.02
9583602	0
9583602	0
9583605	0.6
9583606	0.11
9583607	0.01
9583607	0
9593454	0.7
9593454	0.3
9593454	0.08
9593454	0.02
9593454	0.04
9593457	0
9593456	0.04
9593456	0.04
9593456	0.01
9593456	0.02
9593456	0.04
9593456	0.01
9593456	0.04
9593459	0.03
9593459	0.02
9619798	0.01
9619798	0
9619804	0.07
9619804	0
9619804	0.07
9619804	0
9619804	0.02
9619807	0
9619807	0
9619808	0.03
9631134	0.05
9631134	0
9631134	0
9631140	0.02
9637575	0.47
9637578	0.06
9637580	0
9637580	0.04
9637581	0
9662191	0.07
9662191	0.84
9662191	0.02
9662191	0.06
9662194	0
9662199	0
9662199	0.03
9663630	0.01
9663630	0.04
9665495	0
9665495	0.03
9665498	0.03
9665502	0.02
9665501	0.03
9665506	0.01
9665508	0.01
9665508	0
9677165	0.02
9677170	0.22
9677170	0.18
9704937	0
9704937	0
9704943	0.04
9704954	0.7
9704954	0.3
9704954	0.08
9704954	0.02
9704954	0.04
9708399	0
9708399	0.01
9708399	0.19
9708400	0
9708400	0.02
9708403	0.03
9708403	0.01
9708407	0.01
9708407	0.03
9708409	0.08
9708409	0.01
9708409	0.6
9708410	0.02
9708412	0
9708412	0.01
9708415	0.01
9708415	0.05
9708415	0.01
9708415	0.07
9708415	0.02
9708415	0.01
9715839	0.03
9715839	0.06
9715839	0.01
9715839	0.04
9715839	0.15
9715839	0.05
9715839	0.02
9715845	0.03
9715845	0
9715845	0.01
9727565	0.2
9727565	0.02
9727565	0.01
9727566	0.03
9727568	0
9727573	0.14
9727573	0.02
9727574	0.04
9727577	0.01
9727577	0.05
9732065	0
9732072	0
9732072	0
9764777	0
9764777	0.04
9764780	0
9764780	0
9764780	0
9764783	0.11
9764783	0.01
9764784	0
9764784	0.01
9764784	0.06
9764785	0.1
9764792	0.03
9764792	0.05
9768621	0.03
9768621	0.04
9768622	0.3
9768622	0.05
9768622	0.03
9768624	0.04
9768624	0.07
9768630	0.01
9792363	0.04
9792363	0
9792363	0
9792363	0
9792366	0.01
9792370	0.02
9792370	0.03
9792370	0.02
9792371	0.03
9792371	0.01
9792378	0
9792378	0.05
9792379	0
9792386	0.16
9792386	0.18
9792388	0.42
9792389	0.06
9792389	0.02
9792389	0.05
9792391	0.02
9792391	0.01
9792393	0.04
9792393	0.02
9792393	0.02
9803968	0.03
9814871	0
9814871	0.05
9814871	0
9833739	0
9833744	0
9833742	0.02
9833742	0
9833747	0.09
9833747	0.04
9833747	0.05
9833748	0.42
9833750	0.02
9833751	0.03
9833753	0.34
9833847	0.01
9833851	0
9833851	0.02
9833851	0
9833851	0
9833853	0.03
9833855	0.03
9833857	0.05
9833857	0.05
9833857	0.03
9859959	0
9859959	0.02
9859959	0.03
9859959	0.08
9859959	0.06
9859959	0.04
9859962	0.04
9859963	0
9859963	0
9859963	0
9859963	0.01
9863863	0.12
9863868	0.07
9863868	0.89
9863868	0.82
9863868	0.78
9863869	0.03
9863875	0.04
9863875	0.88
9863875	0.05
9875572	0.02
9875580	0.03
9875581	0.03
9875581	0.02
9875583	0.06
9875583	0.01
9875587	0.04
10048898	0
10048898	0
10048898	0.04
10048898	0.04
10048899	0
10048899	0.02
10077170	0.03
10077172	0
10077172	0
10077172	0
10077172	0.02
10077172	0
10077175	0.02
10077175	0.02
10077175	0.04
10077175	0.26
10077175	0.33
10077175	0.51
10077181	0.09
10096577	0
10096577	0.03
10096577	0.05
10096577	0.01
10096577	0
10096577	0.01
10096577	0.01
10096577	0.07
10096583	0.03
10096585	0.03
10096585	0
10096585	0.1
10096585	0.03
10096585	0.04
10096585	0.04
10096585	0.04
10096585	0.04
10197372	0.04
10197372	0.04
10197374	0.02
10197374	0.12
10197374	0.02
10197377	0
10197377	0.68
10197377	0.02
10197377	0.09
10197379	0.03
10199227	0
10199227	0
10199227	0
10199227	0
10199228	0
10199228	0
10199229	0.06
10202826	0.01
10202828	0.39
10202828	0.79
10202828	0.33
10202828	0.51
10202829	0.25
10203380	0
10203380	0.04
10203380	0
10203380	0.02
10203380	0.04
10203380	0.13
10203381	0
10203381	0
10203381	0
10203381	0
10203381	0.01
10203381	0
10203381	0.1
10203381	0.04
10203381	0.09
10207539	0.07
10207539	0.9
10225235	0
10225235	0.02
10357371	0.78
10357371	0.73
10357371	0.01
10357374	0.02
10357374	0
10357374	0.03
10357379	0
10357379	0
10357379	0.01
10357379	0
10357379	0.13
10357379	0.32
10357379	0.73
10357379	0.05
10357380	0.03
10357380	0.01
10357384	0.01
10357386	0.12
10357386	0.02
10357386	0.01
10360803	0.03
10360803	0.02
10371173	0.01
10371173	0.02
10371173	0.04
10371175	0
10371174	0
10371174	0
10371176	0
10371176	0
10371179	0.03
10371179	0
10371179	0.85
10371179	0
10371179	0.85
10397534	0.01
10397534	0.01
10397534	0.33
10397535	0
10397536	0.02
10397541	0.01
10397541	0.02
10397544	0.05
10397544	0.03
10397556	0.01
10397561	0
10397561	0
10397563	0
10397563	0.66
10397563	0.7
10416520	0
10416520	0.03
10416520	0.06
10416520	0.05
10416520	0.02
10416520	0.04
10416522	0.02
10416522	0.03
10416522	0
10416524	0.04
10416530	0.02
10416530	0.41
10416530	0.04
10416530	0.02
10416530	0.02
10416531	0
10416531	0.03
10421241	0.04
10421243	0.01
10421243	0.06
10428107	0
10428107	0.04
10428107	0.03
10428107	0.02
10428107	0.01
10428107	0
10428107	0
10428111	0.09
10428111	0.06
10430212	0
10430212	0.01
10430212	0.08
10430215	0.03
10430214	0.07
10430214	0.2
10430217	0
10449277	0.03
10449278	0.04
10449278	0.03
10449278	0.01
10449278	0.06
10449278	0.02
10449282	0.04
10449288	0.02
10449288	0
10449291	0.23
10458620	0.01
10458620	0.03
10458622	0.01
10458622	0.11
10458622	0.04
10458622	0.08
10465072	0
10465072	0
10465072	0
10465071	0.01
10465075	0.29
10465075	0.73
10465075	0.9
10465073	0
10465076	0.03
10465079	0.7
10509561	0
10509561	0
10509561	0
10509561	0
10509572	0.05
10513637	0
10513637	0.03
10513637	0
10513646	0.03
10513646	0
10513648	0.04
10513648	0.43
10513648	1
10513648	0.38
10513649	0.01
10513649	0.01
10513649	0
10513649	0
10513649	0
10513650	0.02
10513650	0.01
10513650	0.02
10513652	0.39
10534144	0.02
10534146	0
10534146	0.03
10534146	0
10534147	0
10534150	0.01
10546861	0
10546861	0
10546867	0.12
10563706	0.7
10563706	0
10563706	0.02
10563706	0.02
10563713	0.07
10563713	0.05
10597772	0.01
10597775	0
10597775	0
10597775	0
10597779	0
10597779	0
10597779	0.01
10597779	0
10597779	0.05
10597781	0.49
10597781	0.01
10597784	0
10597784	0.04
10597784	0
10630521	0
10630521	0.34
10634194	0.06
10634194	0
10634199	0.07
10708054	0.01
10708054	0.02
10708054	0.01
10708054	0.01
10708055	0
10708055	0.03
10708055	0
10708055	0.01
10708055	0.01
10708055	0
10708056	0.03
10708276	0.01
10708277	0.28
10708277	0
10708286	0.06
10708286	0.03
10708286	0.03
10708286	0.01
10708288	0.01
10708290	0.02
10714566	0.01
10714566	0.06
10716502	0
10716502	0.01
10716502	0.02
10716502	0.01
10716507	0.01
10716507	0.03
10716507	0.03
10716507	0.01
10716507	0.03
10716508	0.09
10737427	0.01
10737429	0
10737429	0
10737429	0.04
10737429	0.04
10743509	0.07
10743537	0.04
10770344	0.01
10770344	0.04
10770344	0.03
10770344	0
10770344	0.04
10770345	0.74
10770345	0.63
10770346	0.02
10770346	0
10770346	0.01
10770346	0
10770346	0.26
10770352	0.87
10770352	0.05
10770531	0.72
10770531	0.02
10770531	0.01
10770532	0.05
10770534	0.02
10770535	0
10770535	0.01
10770535	0.02
10770535	0
10770535	0.8
10770538	0.01
10770541	0.03
10770541	0.04
10770541	0.08
10770541	0.01
10770541	0.02
10770543	0.38
10770545	0.01
10770545	0.03
10770546	0.01
10770546	0
10770546	0
10770546	0.04
10770547	0.02
10770547	0
10770547	0.13
10780708	0.03
10780708	0.07
10780708	0.2
10780717	0
10807190	0.06
10807190	0.87
10807190	0.01
10807190	0.05
10836751	0.05
10836751	0
10836751	0
10836751	0.01
10836751	0.01
10836753	0.03
10836753	0.01
10836753	0.01
10836754	0.04
10836754	0
10839587	0.06
10839587	0.09
10839587	0.06
10839588	0.01
10839588	0.01
10839589	0.01
10839589	0.01
10839590	0.06
10839590	0.02
10839594	0.03
10839660	0.08
10839660	0.11
10839660	0.88
10839660	0.29
10839660	0.89
10839660	0.95
10839660	0.02
10839660	0.82
10839663	0
10839663	0
10842855	0.01
10843524	0
10843525	0
10843525	0.29
10843525	0
10843525	0.02
10843525	0.01
10843526	0.04
10843526	0
10843530	0.12
10843531	0.1
10853971	0.6
10853971	0.03
10853979	0.02
10853981	0.06
10853981	0.23
10853986	0.03
10866233	0
10866233	0
10866233	0
10866233	0
10866235	0.02
10877492	0.01
10877492	0.01
10877492	0
10877497	0.29
10877497	0.67
10877497	0.33
10894268	0
10894269	0.03
10894269	0.03
10894270	0.03
10894273	0
10894273	0.04
10894273	0.02
10894273	0.05
10894277	0.02
10894277	0.06
10894278	0.01
10894278	0.01
10894278	0.41
10894278	0
10894278	0.5
10894280	0
10894280	0.02
10894281	0.34
10894281	0.06
10894281	0.02
10894283	0.01
10894283	0
10894286	0.95
10894286	0.64
10894286	0.93
10894287	0.53
10894290	0.81
10930144	0.02
10930144	0
10930147	0.02
10930149	0.34
10930149	0.1
10930149	0
10930149	0.01
10930152	0.5
10930152	0.78
10930152	0.07
10930153	0.23
10930153	0.92
10930154	0.01
10930154	0.04
10930154	0.02
10930154	0.03
10930154	0.01
10930154	0.05
10930154	0.04
10930154	0.01
10930154	0.01
10930154	0.01
10930158	0.4
10930158	0.3
10935050	0.05
10935050	0
10935685	0.02
10935685	0.02
10935691	0.03
10935691	0.01
10935691	0.03
10961604	0.02
10961604	0.01
10961604	0.01
10961604	0
10961604	0.01
10969346	0.35
10969346	0.07
10969348	0.04
10969348	0.01
10969348	0.11
10969348	0.01
10969348	0
10969350	0.73
10969350	0.04
10969350	0.34
10969351	0
10969352	0.05
10983634	0.03
10983642	0.29
10983642	0.01
10983643	0.22
10983643	0.47
10983644	0.02
10983645	0
10983645	0.01
10983646	0.21
10983646	0.83
10983646	0.03
10983647	0.04
10983647	0.07
10983647	0
10985307	0.03
10985307	0.06
10985307	0
10985308	0.03
10985308	0.04
10985308	0.09
10985318	0.5
10985318	0.06
10985322	0.04
10997392	0.85
10997392	0
10997394	0.01
10997397	0
10997397	0.01
10997397	0.02
10997401	0.05
10997401	0.29
10997401	0
10997408	0.01
10997408	0
10997408	0
10997408	0.01
10997408	0
11015149	0.01
11015149	0.02
11015149	0.03
11015149	0.04
11015150	0
11015153	0.08
11015155	0
11015155	0
11015155	0
11015155	0
11015155	0
11015156	0
11015157	0.01
11035609	0.98
11035609	0.14
11035609	0.4
11035619	0
11035619	0.03
11035619	0.04
11035619	0.05
11035619	0.24
11061646	0.04
11061646	0.04
11061646	0.01
11061650	0
11061650	0.04
11061650	0
11061650	0.62
11061650	0.34
11061650	0.55
11061650	0.03
11061651	0.01
11061651	0.01
11061653	0.07
11061653	0.59
11061653	0.76
11061657	0
11061657	0.06
11061659	0.14
11061659	0.01
11061659	0.01
11064500	0
11064500	0.01
11064502	0
11064501	0
11064501	0.03
11064504	0.06
11064504	0.06
11064504	0.12
11064505	0.8
11064505	0.39
11064505	0
11064505	0.03
11064505	0.01
11064508	0.07
11064508	0.02
11089611	0.08
11089612	0
11089617	0
11089623	0.03
11089623	0.01
11089626	0
11089626	0.02
11101050	0.02
11101050	0.02
11101050	0.08
11101050	0.01
11101053	0.03
11101062	0.36
11103037	0.98
11103037	0.14
11103037	0.4
11103043	0.02
11103043	0.04
11103050	0.05
11103050	0.05
11114830	0.03
11114831	0
11114832	0
11114832	0.01
11114832	0.03
11114833	0.03
11115952	0.01
11115952	0.03
11115952	0.04
11115952	0.03
11115952	0.04
11125881	0.01
11125881	0
11125881	0.01
11125881	0.03
11125882	0
11125882	0
11125882	0
11125882	0.02
11125884	0.01
11125884	0.04
11125884	0.01
11125884	0.04
11125885	0.02
11125885	0.01
11125885	0.01
11125896	0.06
11125896	0.07
11125896	0.4
11126426	0.01
11126426	0
11126426	0
11141241	0.02
11141241	0.04
11141241	0.02
11141241	0.01
11141241	0
11141241	0
11141243	0.47
11141243	0.06
11141243	0.2
11141246	0.04
11141246	0.01
11141246	0.02
11141246	0.01
11141246	0.03
11141246	0.05
11153661	0
11153661	0.02
11153664	0
11153664	0.01
11153664	0.01
11153664	0.02
11153667	0
11153667	0
11153667	0.01
11153667	0.01
11153667	0
11153667	0
11153667	0
11153667	0.01
11153670	0.04
11153670	0.03
11153670	0.98
11176266	0.02
11176266	0.01
11176266	0
11176272	0.02
11176272	0.01
11176272	0
11176272	0
11176272	0
11176271	0.01
11176271	0.05
11176271	0.6
11176273	0.01
11176273	0.01
11192849	0.02
11192849	0.02
11192850	0
11192850	0.02
11192850	0.02
11192850	0.01
11216926	0
11216926	0.01
11216926	0.03
11216926	0.04
11216926	0.04
11216928	0
11216930	0.01
11216930	0.03
11216930	0.01
11216935	0.01
11224931	0.01
11224931	0.04
11224931	0.04
11224931	0.1
11224931	0.01
11224935	0.01
11242143	0.01
11242149	0
11242149	0.01
11242183	0.01
11242183	0.88
11242183	0.06
11242183	0.27
11242187	0.73
11242194	0.01
11242196	0.02
11242198	0.02
11273208	0.39
11273208	0.15
11273212	0.02
11273212	0.03
11273213	0.01
11273213	0.01
11273213	0
11273213	0
11313027	0.06
11316992	0
11317002	0.01
11317002	0.04
11317002	0.03
11317071	0
11317072	0.04
11317072	0.03
11317075	0
11317077	0.8
11317077	0.5
11317079	0.05
11317079	0.02
11317078	0.01
11361994	0.29
11362042	0.01
11362043	0.04
11362064	0
11362064	0
11362064	0.01
11362064	0.03
11362064	0
11362064	0
11362064	0
11362064	0.01
11362064	0
11362064	0.02
11362064	0
11362064	0
11362064	0
11362099	0
11362099	0.01
11371682	0
11371684	0
11371684	0.01
11371689	0
11371691	0.88
11391167	0.01
11391167	0.02
11391167	0
11391167	0.01
11391168	0.09
11391168	0.2
11391168	0.62
11391168	0.48
11399957	0
11399957	0.01
11399959	0.01
11399959	0.02
[truncated: 12,762 more rows]
