# Supplementary material for: Statistical inference and effect measures in abstracts of major HIV and AIDS journals, 1987–2022: A systematic review
Source: Glob Epidemiol. 2025 Jul 25;10:100213. doi: 10.1016/j.gloepi.2025.100213 (PMC12337199; doi:10.1016/j.gloepi.2025.100213)
Supplement: Supplementary file 5 — Supplementary material 5 [file mmc5.xls]

## Sheet: GreaterPvalues
pmid	greater_p_value	inclusive
1704062	0.05	0
1738088	0.1	0
1910082	0.4	0
1910082	0.4	0
1987354	0.05	0
1987354	0.05	0
2051306	0.05	0
7648285	0.1	0
7662193	0.2	0
7788425	0.05	0
7905523	0.36	0
7909846	0.05	0
7914731	0.05	0
7914731	0.05	0
7914731	0.05	0
8086138	0.07	0
8158539	0.05	0
8280415	0.0001	0
8357558	0.05	0
8442918	0.05	0
8527072	0.05	0
8528732	0.05	0
8853738	0.05	0
8902068	0.5	0
8902068	0.2	0
8931785	0.05	0
9111476	0.5	0
9117462	0.05	0
9143607	0.017	0
9143607	0.017	0
9342071	0.05	0
9386809	0.1	0
9386809	0.1	0
9677163	0.1	0
9792363	0.05	0
9792363	0.05	0
9792370	0.1	0
9792386	0.05	0
9863862	0.28	0
10048903	0.05	0
10197379	0.1	0
10357386	0.05	0
10397563	0.22	0
10397564	0.15	0
10458622	0.01	0
10743510	0.05	0
10770546	0.2	0
10780717	0.1	0
10839663	0.3	0
10839663	0.1	0
10983647	0.2	0
11064509	0.05	0
11115959	0.05	0
11119431	0.05	0
11362098	0.9	0
11391174	0.8	0
11416716	0.001	0
11468422	0.35	0
11684930	0.5	0
11698699	0.6	0
11917241	0.1	0
12048371	0.05	0
12351953	0.1	0
12545080	0.1	0
12792362	0.05	0
12960829	0.05	0
14501792	0.05	0
14707795	0.1	0
15021317	0.97	0
15075498	0.05	0
15075538	0.05	0
15075538	0.05	0
15166531	0.05	0
15166532	0.05	0
15353977	0.3	0
15369511	0.05	0
15577408	0.05	0
15735442	0.1	0
15867492	0.06	0
16540930	0.5	0
16548714	0.05	0
16931937	0.05	0
16931937	0.05	0
16954720	0.001	0
17053346	0.05	0
17159590	0.05	0
17197811	0.1	0
17352834	0.05	0
17760735	0.05	0
17919093	0.05	0
18260801	0.05	0
18260801	0.05	0
18301065	0.05	0
18301065	0.05	0
18366448	0.05	0
18366448	0.05	0
18400076	0.05	0
18400076	0.05	0
18512141	0.05	0
18614925	0.05	0
18645517	0.05	0
18754706	0.4	0
19133750	0.05	0
19207595	0.05	0
19225400	0.999	0
19739937	0.05	0
19838123	0.05	0
19898218	0.5	0
19898218	0.5	0
20104102	0.05	0
20397306	0.3	0
20418724	0.05	0
20418724	0.05	0
20539077	0.05	0
20666578	0.05	0
20666578	0.05	0
21042930	0.3	0
21042930	0.5	0
21042930	0.5	0
21255221	0.05	0
21424272	0.05	0
21424272	0.05	0
21501095	0.05	0
21637111	0.05	0
21637111	0.05	0
21637110	0.4	0
21726457	0.05	0
21941167	0.11	0
22210639	0.3	0
22421745	0.1	0
22487588	0.1	0
22487588	0.1	0
22487588	0.1	0
22546988	0.44	1
22546988	0.89	1
22614887	0.05	0
22692820	0.05	0
22732469	0.05	0
22732469	0.05	0
22739394	0.3	0
22998738	0.05	0
23143526	0.09	1
23196830	0.05	0
23377704	0.1	0
23392468	0.05	0
23435294	0.85	0
23535292	0.05	0
23591634	0.1	1
23727942	0.04	0
24191673	0.05	0
24191673	0.05	0
24384588	0.1	1
24401647	0.05	0
24637543	0.72	1
24637543	0.18	1
24643312	0.05	0
24854877	0.5	1
24991911	0.2	0
25118795	0.1	1
25153918	0.05	0
25153918	0.05	0
25162817	0.5	0
25251910	0.1	0
25320632	0.15	0
25394019	0.7	0
25394072	0.05	0
25396266	0.58	1
25397538	0.05	0
25406753	0.05	0
25723140	0.1	0
25723140	0.1	0
25959543	0.2	0
25959631	0.05	0
26035316	0.5	0
26193705	0.3	0
26193705	0.1	0
26372282	0.05	0
26423814	0.05	0
26544578	0.05	0
26558544	0.3	0
26634886	0.05	0
26636929	0.05	0
26636929	0.05	0
26689970	0.5	0
26689970	0.5	0
26745828	0.999	0
26793263	0.05	0
27064996	0.15	0
27094914	0.1	0
27124899	0.09	0
27351194	0.05	0
27478988	0.0001	0
27792683	0.8	0
27792683	0.2	0
27835614	0.05	0
27922857	0.13	1
28244955	0.05	0
28244955	0.05	0
28277487	0.99	0
28590329	0.33	1
28832407	0.1	0
28832407	0.2	0
29112065	0.1	0
29273946	0.05	0
29369159	0.05	0
29373392	0.05	1
29424790	0.05	0
29577616	0.05	0
29653915	0.7	0
29680934	0.05	0
29794494	0.2	0
29794832	0.05	0
29932293	0.1	0
29959722	0.57	0
30067405	0.05	0
30211722	0.05	0
30212395	0.23	0
30234665	0.05	1
30272628	0.05	0
30272636	0.05	0
30289800	0.1	0
30422909	0.99	0
30653348	0.05	0
30653348	0.05	0
30746898	0.72	0
30889013	0.3	0
30946156	0.05	0
31008797	0.06	0
31107306	0.05	0
31107306	0.05	0
31335808	0.05	0
31339866	0.05	0
31567551	0.05	0
31567725	0.05	0
31642582	0.05	1
31654173	0.05	0
31654173	0.05	0
31654173	0.05	0
31654173	0.05	0
31895147	0.16	1
31911146	0.2	1
31914003	0.05	0
31914003	0.05	0
31939868	0.15	0
32277868	0.05	0
32541382	0.05	0
32588958	0.05	0
32590437	0.05	0
32701826	0.2	0
32740372	0.05	0
32947592	0.2	0
33079905	0.05	0
33079905	0.05	0
33252491	0.05	0
33306554	0.1	0
33369028	0.05	0
33422112	0.05	0
33635846	0.05	0
33675619	0.05	0
33710018	0.1	0
33794931	0.05	0
34153014	0.05	0
34153264	0.05	0
34503542	0.05	0
34506361	0.2	0
34727929	0.05	0
34898032	0.05	0
34954718	0.2	0
35041774	0.2	0
35131961	0.05	1
35499527	0.5	0
35621877	0.25	1
35670987	0.99	0
36151562	0.05	0
36419079	0.05	0
