# Supplementary material for: Statistical inference and effect measures in abstracts of major HIV and AIDS journals, 1987–2022: A systematic review
Source: Glob Epidemiol. 2025 Jul 25;10:100213. doi: 10.1016/j.gloepi.2025.100213 (PMC12337199; doi:10.1016/j.gloepi.2025.100213)
Supplement: Supplementary file 6 — Supplementary material 6 [file mmc6.csv]

pmid	exact_p_value	publication_year
2454643	0.0004	1988
3128996	0.008	1988
3128996	0.04	1988
3140830	0.02	1988
3140830	0.046	1988
3140836	0.0022	1988
3145972	0.02	1988
3145972	0.004	1988
3145972	0.02	1988
3145972	0.06	1988
3216293	0.02	1988
3216301	0.11	1988
3216301	0.01	1988
3216301	0.07	1988
3221323	0.045	1988
3221323	0.0093	1988
3221323	0.0001	1988
3221323	0.0001	1988
3221323	0.0001	1988
2495348	0.007	1989
2524583	0.001	1989
2524583	0.016	1989
2524583	0.008	1989
2555473	0.019	1989
2555473	0.072	1989
2566673	0.0005	1989
2703955	0.006	1989
1967309	0.018	1990
1967309	0.028	1990
1974628	0.028	1990
1974628	0.012	1990
1974628	0.15	1990
1974628	0.019	1990
1974628	0.021	1990
1982411	0.008	1990
1982411	0.029	1990
1982411	0.011	1990
2088400	0.2	1990
2088400	0.01	1990
2088400	0.2	1990
2088400	0.01	1990
2112396	0.037	1990
2112396	0.003	1990
2112396	0.002	1990
2112396	0.011	1990
2112396	0.003	1990
2112396	0.037	1990
2112396	0.059	1990
2112396	0.027	1990
2159991	0.04	1990
2159991	0.001	1990
2252561	0.004	1990
2252561	0.0007	1990
2261113	0.01	1990
2261113	0.02	1990
2261113	0.02	1990
2261113	0.005	1990
2261113	0.007	1990
2261113	0.08	1990
2261130	0.001	1990
2282177	0.02	1990
2395082	0.027	1990
2398453	0.01	1990
1663770	0.001	1991
1669928	0.02	1991
1669928	0.005	1991
1670585	0.01	1991
1670588	0.03	1991
1670588	0.02	1991
1673712	0.003	1991
1673713	0.01	1991
1676280	0.03	1991
1676280	0.006	1991
1676280	0.004	1991
1676280	0.002	1991
1676280	0.01	1991
1676280	0.028	1991
1679845	0.002	1991
1685652	0.001	1991
1685652	0.002	1991
1685652	0.05	1991
1685652	0.007	1991
1686179	0.2	1991
1704062	0.016	1991
1753337	0.043	1991
1753343	0.02	1991
1753343	0.02	1991
1786145	0.6	1991
1786145	0.6	1991
1786149	0.018	1991
1786151	0.003	1991
1786151	0.0002	1991
1848622	0.02	1991
1856793	0.02	1991
1856793	0.003	1991
1856793	0.02	1991
1863404	0.002	1991
1863404	0.0007	1991
1883542	0.35	1991
1883543	0.009	1991
1883543	0.003	1991
1883543	0.006	1991
1890606	0.002	1991
1890606	0.016	1991
1903261	0.02	1991
1903262	0.003	1991
1987351	0.0001	1991
1987351	0.003	1991
1987351	0.03	1991
2016689	0.003	1991
2023099	0.065	1991
2031692	0.73	1991
2031692	0.007	1991
2059384	0.02	1991
2059388	0.0066	1991
1281643	0.00653	1992
1313682	0.009	1992
1313682	0.22	1992
1313682	0.003	1992
1318363	0.03	1992
1329849	0.05	1992
1346807	0.001	1992
1346807	0.01	1992
1346807	0.0002	1992
1347787	0.001	1992
1347787	0.006	1992
1348416	3e-05	1992
1348535	0.028	1992
1348535	0.052	1992
1354448	0.001	1992
1354448	0.003	1992
1354448	0.0001	1992
1354448	0.001	1992
1354448	0.002	1992
1354448	0.001	1992
1354448	0.003	1992
1354448	0.009	1992
1354448	0.015	1992
1354448	0.005	1992
1354448	0.05	1992
1354449	0.013	1992
1354450	0.0001	1992
1357151	0.003	1992
1357151	0.002	1992
1361745	0.007	1992
1361746	0.03	1992
1361746	0.04	1992
1361746	0.12	1992
1362878	0.013	1992
1372354	0.033	1992
1373064	0.02	1992
1377474	0.037	1992
1377474	0.029	1992
1384557	0.017	1992
1388910	0.345	1992
1388910	0.013	1992
1388910	0.028	1992
1388910	0.013	1992
1388910	0.001	1992
1388910	0.345	1992
1388910	0.013	1992
1388910	0.028	1992
1388910	0.013	1992
1388910	0.001	1992
1418778	0.016	1992
1418778	0.004	1992
1418783	0.01	1992
1418783	0.005	1992
1418783	0.07	1992
1466850	0.002	1992
1466850	0.0001	1992
1466850	0.02	1992
1466850	0.09	1992
1466850	0.0001	1992
1466852	0.09	1992
1492932	0.007	1992
1492932	0.03	1992
1492932	0.005	1992
1503684	0.008	1992
1503684	0.0019	1992
1512685	0.016	1992
1532830	0.0001	1992
1532830	0.0001	1992
1532830	0.0001	1992
1532830	0.0002	1992
1532830	0.005	1992
1543554	0.08	1992
1543554	0.01	1992
1543554	0.28	1992
1560346	0.05	1992
1567574	0.733	1992
1567574	0.235	1992
1567574	0.402	1992
1613663	0.05	1992
1613673	0.01	1992
1613673	0.01	1992
1613673	0.07	1992
1613674	0.016	1992
1616651	0.013	1992
1616653	0.005	1992
1616653	0.005	1992
1732501	0.0023	1992
1732503	0.0013	1992
1732503	0.0005	1992
1732505	0.34	1992
1732505	0.09	1992
1732505	0.13	1992
1738083	0.06	1992
1740748	0.03	1992
7901384	0.0001	1993
7901384	0.004	1993
7904451	0.052	1993
7904452	0.04	1993
7904452	0.04	1993
7904452	0.06	1993
8095541	0.0015	1993
8095541	0.005	1993
8095980	0.001	1993
8095980	0.1	1993
8095980	0.001	1993
8095980	0.001	1993
8095982	0.007	1993
8095982	0.001	1993
8096702	0.04	1993
8096702	0.94	1993
8096702	0.006	1993
8096702	0.009	1993
8096702	0.002	1993
8096703	0.014	1993
8096703	0.045	1993
8097788	0.002	1993
8097788	0.28	1993
8098750	0.026	1993
8098750	0.03	1993
8099490	0.01	1993
8099612	0.06	1993
8099612	0.02	1993
8099613	0.002	1993
8101873	0.001	1993
8101873	0.14	1993
8103340	0.0006	1993
8103343	0.01	1993
8103343	0.02	1993
8104421	0.05	1993
8105072	0.012	1993
8105072	0.01	1993
8105072	0.008	1993
8105074	0.03	1993
8216983	0.003	1993
8216984	0.01	1993
8216985	0.03	1993
8216985	0.03	1993
8216985	0.04	1993
8229654	0.001	1993
8229654	0.004	1993
8229658	0.0004	1993
8229658	0.001	1993
8229658	0.04	1993
8229658	0.02	1993
8229658	0.03	1993
8229658	0.01	1993
8254465	0.01	1993
8254467	0.005	1993
8280409	0.0007	1993
8280409	0.02	1993
8280409	0.09	1993
8280409	0.007	1993
8280409	0.01	1993
8280409	0.048	1993
8280411	0.07	1993
8280411	0.043	1993
8280413	0.0003	1993
8280414	0.0013	1993
8280414	0.03	1993
8280414	0.00249	1993
8280414	0.299	1993
8280415	0.6	1993
8286071	0.02	1993
8315574	0.04	1993
8315578	0.23	1993
8318174	0.02	1993
8318176	0.006	1993
8318176	0.029	1993
8318178	0.003	1993
8318178	0.002	1993
8318180	0.07	1993
8340889	0.0001	1993
8340889	0.0002	1993
8340889	0.0003	1993
8340893	0.0002	1993
8340893	0.0004	1993
8357547	0.2	1993
8357547	0.04	1993
8357547	0.44	1993
8357557	0.8	1993
8357557	0.013	1993
8357557	0.28	1993
8363760	0.009	1993
8363760	0.005	1993
8363761	0.02	1993
8363764	0.001	1993
8363764	0.0008	1993
8363764	0.004	1993
8363764	0.0596	1993
8410672	0.29	1993
8417172	0.19	1993
8417175	0.16	1993
8417175	0.25	1993
8417175	0.38	1993
8417175	0.16	1993
8417176	0.047	1993
8417176	0.038	1993
8417178	0.04	1993
8433281	0.03	1993
8442899	0.01	1993
8442917	0.0001	1993
8442919	0.03	1993
8442924	0.04	1993
8450401	0.009	1993
8450402	0.01	1993
8450402	0.02	1993
8450402	0.02	1993
8450407	0.007	1993
8450407	0.004	1993
8450407	0.001	1993
8455143	0.003	1993
8455143	0.04	1993
8455146	0.49	1993
8466681	0.1	1993
8466681	0.008	1993
8471193	0.047	1993
8471197	0.003	1993
8471197	0.001	1993
8471199	0.039	1993
8471203	0.002	1993
8471203	0.06	1993
8471203	0.02	1993
8471203	0.04	1993
8471203	0.02	1993
8471203	0.003	1993
8471203	0.05	1993
8471203	0.001	1993
8483109	0.02	1993
8496790	0.001	1993
8507416	0.037	1993
8507416	0.045	1993
8507417	0.01	1993
8507417	0.0007	1993
8507417	0.001	1993
8507417	0.01	1993
7802984	0.0001	1994
7802984	0.32	1994
7802984	0.0001	1994
7802984	0.99	1994
7802985	0.0002	1994
7802985	0.008	1994
7802985	0.5	1994
7802985	0.057	1994
7802985	0.098	1994
7802983	0.08	1994
7802991	0.04	1994
7818812	0.0001	1994
7818812	0.0044	1994
7818812	0.0013	1994
7818821	0.01	1994
7818821	0.02	1994
7818821	0.04	1994
7818821	0.02	1994
7840911	5.6e-05	1994
7903382	0.046	1994
7903382	0.0001	1994
7903382	0.012	1994
7905522	0.01	1994
7905522	0.04	1994
7905523	0.15	1994
7905523	0.1	1994
7905523	0.08	1994
7905524	0.005	1994
7905524	0.007	1994
7907663	0.05	1994
7907663	0.05	1994
7907663	0.0007	1994
7911527	0.004	1994
7911527	0.003	1994
7911527	0.76	1994
7911527	0.5	1994
7911527	0.03	1994
7912084	0.003	1994
7912084	0.002	1994
7912084	0.001	1994
7912084	0.05	1994
7912728	0.0001	1994
7912728	0.0281	1994
7912728	0.0614	1994
7913325	0.0286	1994
7913325	0.0018	1994
7913326	0.26	1994
7913326	0.01	1994
7913326	0.08	1994
7913326	0.04	1994
7913816	0.03	1994
7914234	0.62	1994
7914734	0.0013	1994
7932082	0.003	1994
7932082	0.05	1994
7932082	0.01	1994
7932082	0.01	1994
7932082	0.01	1994
7932082	0.0003	1994
7932082	0.008	1994
7946104	0.004	1994
7946104	0.06	1994
7946107	0.07	1994
7946109	0.003	1994
7946109	0.08	1994
7946110	0.01	1994
7965634	0.01	1994
7965640	0.001	1994
7965640	0.002	1994
7965640	0.02	1994
7986398	0.646	1994
7986398	0.0003	1994
7986406	0.02	1994
7986406	0.01	1994
7986411	0.003	1994
7986415	0.0001	1994
7986415	0.0001	1994
7986415	0.0001	1994
7986415	0.0008	1994
7986415	0.011	1994
7986415	0.02	1994
7986415	0.44	1994
7986415	0.0001	1994
7986415	0.0008	1994
7986415	0.011	1994
7986417	0.00057	1994
7986417	0.0005	1994
8011238	0.004	1994
8011238	0.0008	1994
8021816	0.004	1994
8021816	0.01	1994
8021816	0.016	1994
8031511	0.11	1994
8043226	0.06	1994
8043226	0.06	1994
8043227	0.006	1994
8043227	0.007	1994
8043227	0.02	1994
8043227	0.02	1994
8043227	0.02	1994
8060543	0.004	1994
8060543	0.021	1994
8060543	0.002	1994
8060544	0.53	1994
8060544	0.018	1994
8060550	0.894	1994
8060550	0.189	1994
8060550	0.001	1994
8083822	0.02	1994
8083822	0.001	1994
8083826	0.05	1994
8083826	0.04	1994
8086130	0.0002	1994
8086130	0.0027	1994
8086138	0.011	1994
8086138	0.022	1994
8086139	0.03	1994
8086139	0.008	1994
8086139	0.07	1994
8086141	0.17	1994
8086141	0.7	1994
8106966	0.7	1994
8106966	0.018	1994
8158547	0.0002	1994
8158547	0.0004	1994
8158547	0.13	1994
8176643	0.04	1994
8176644	0.32	1994
8176644	0.03	1994
8176644	0.03	1994
8176644	0.09	1994
8176644	0.006	1994
8176644	0.03	1994
8207648	0.08	1994
8207648	0.03	1994
8207648	0.01	1994
8263755	0.5	1994
8263757	0.028	1994
8263758	0.04	1994
8263758	0.05	1994
8263758	0.09	1994
8263758	0.03	1994
8263758	0.1	1994
8301526	0.02	1994
7546417	0.3	1995
7546417	0.0002	1995
7552481	0.08	1995
7552481	0.01	1995
7552484	0.046	1995
7552484	0.02	1995
7552494	0.029	1995
7552499	0.0001	1995
7552499	0.02	1995
7552499	0.01	1995
7552499	0.02	1995
7552499	0.002	1995
7552512	0.01	1995
7576326	0.02	1995
7576326	1e-06	1995
7576326	0.04	1995
7583435	0.0089	1995
7583435	0.0047	1995
7583435	0.74	1995
7583435	0.075	1995
7583438	0.03	1995
7583441	0.006	1995
7583444	0.012	1995
7583444	0.021	1995
7583444	0.002	1995
7583444	0.046	1995
7583444	0.058	1995
7600107	0.6	1995
7627622	0.017	1995
7627622	0.014	1995
7627622	0.001	1995
7627622	0.001	1995
7639971	0.003	1995
7639971	0.05	1995
7639972	0.15	1995
7639972	0.02	1995
7648286	0.005	1995
7648286	0.047	1995
7648288	0.0001	1995
7648290	0.02	1995
7662192	0.003	1995
7662192	0.001	1995
7662193	0.003	1995
7662193	0.045	1995
7662193	0.003	1995
7662193	0.004	1995
7662196	0.009	1995
7662203	0.001	1995
7662203	0.05	1995
7662203	0.02	1995
7662203	0.02	1995
7712230	0.0626	1995
7718186	0.004	1995
7718186	0.018	1995
7718186	0.0006	1995
7718186	0.01	1995
7718186	0.009	1995
7718186	0.12	1995
7718192	0.001	1995
7749793	0.009	1995
7749793	0.017	1995
7749793	0.019	1995
7749793	0.011	1995
7749793	0.023	1995
7749793	0.032	1995
7749793	0.017	1995
7755914	0.0014	1995
7755914	0.09	1995
7755914	0.003	1995
7755914	0.075	1995
7794537	0.002	1995
7794543	0.007	1995
7794543	0.421	1995
7794544	0.0001	1995
7794544	0.003	1995
7794544	0.02	1995
7794544	0.0001	1995
7794544	0.02	1995
7794544	0.01	1995
7794544	0.02	1995
7794544	0.005	1995
7834400	0.034	1995
7834402	0.04	1995
7859138	0.01	1995
7859140	0.024	1995
7859140	0.001	1995
7859140	0.11	1995
7859140	0.79	1995
7859141	0.55	1995
7859141	0.52	1995
7882099	0.522	1995
7882099	0.039	1995
7882101	0.783	1995
7882101	0.9	1995
7882101	0.16	1995
7893445	0.0385	1995
8527072	0.015	1995
8527075	0.622	1995
8527075	0.873	1995
8527075	0.33	1995
8527075	0.526	1995
8527077	0.0255	1995
8527077	0.0492	1995
8527077	0.041	1995
8527077	0.005	1995
8548333	0.01	1995
8548333	0.18	1995
8548346	0.003	1995
8548346	0.04	1995
8548351	0.01	1995
8548351	0.009	1995
8548351	0.02	1995
8548351	0.005	1995
8548351	0.009	1995
8561997	0.17	1995
8561997	0.17	1995
8562004	0.01	1995
8605054	0.007	1995
8605054	0.01	1995
8605054	0.004	1995
8605054	0.037	1995
8605054	0.02	1995
8528734	0.013	1996
8528734	0.008	1996
8528734	0.01	1996
8528734	0.008	1996
8528734	0.017	1996
8556396	0.044	1996
8556396	0.91	1996
8556396	0.001	1996
8556398	0.03	1996
8556399	0.01	1996
8605590	0.004	1996
8605590	0.01	1996
8605590	0.01	1996
8605590	0.04	1996
8605590	0.001	1996
8605591	0.00015	1996
8605591	0.0019	1996
8605592	0.07	1996
8605593	0.7	1996
8624760	0.0001	1996
8624760	0.07	1996
8624765	0.009	1996
8624765	0.002	1996
8624765	0.045	1996
8624765	0.0006	1996
8673528	0.19	1996
8673528	0.26	1996
8673528	0.07	1996
8673528	0.01	1996
8673531	1e-05	1996
8673530	0.4	1996
8673530	0.002	1996
8673530	0.0004	1996
8673544	0.054	1996
8673544	0.045	1996
8680885	0.05	1996
8680885	0.07	1996
8680885	0.11	1996
8680885	0.07	1996
8680886	0.45	1996
8680886	0.11	1996
8680887	0.2	1996
8680892	0.018	1996
8680892	0.001	1996
8724047	0.003	1996
8724047	0.5	1996
8724047	0.08	1996
8724047	0.06	1996
8724047	0.3	1996
8724047	0.02	1996
8728043	0.003	1996
8728042	0.02	1996
8728042	0.007	1996
8728044	0.01	1996
8728044	0.02	1996
8728046	0.08	1996
8728046	0.05	1996
8728046	0.003	1996
8728047	0.01	1996
8757425	0.002	1996
8757425	0.02	1996
8757425	0.02	1996
8757425	0.04	1996
8757426	0.01	1996
8757426	0.01	1996
8757426	0.04	1996
8780815	0.015	1996
8780816	0.02	1996
8797681	0.0001	1996
8797683	0.004	1996
8797683	0.002	1996
8797684	0.0129	1996
8797684	0.0142	1996
8797686	0.0002	1996
8797686	0.0011	1996
8797686	0.01	1996
8797689	0.12	1996
8797689	0.07	1996
8797689	0.03	1996
8797689	0.09	1996
8797689	0.17	1996
8797689	0.02	1996
8797689	0.07	1996
8797689	0.004	1996
8828735	0.003	1996
8828743	0.0001	1996
8828743	0.0009	1996
8828743	0.002	1996
8828743	0.09	1996
8828743	0.02	1996
8828743	0.004	1996
8828744	0.7	1996
8838703	0.044	1996
8838703	0.002	1996
8838703	0.042	1996
8838703	0.52	1996
8838703	0.015	1996
8838703	0.007	1996
8838703	0.012	1996
8838703	0.005	1996
8838706	0.004	1996
8853735	0.028	1996
8862280	0.0004	1996
8874626	0.038	1996
8874626	0.015	1996
8874626	0.4	1996
8874627	0.03	1996
8874629	0.62	1996
8874629	0.031	1996
8882673	0.01	1996
8882673	0.03	1996
8882673	0.004	1996
8882673	0.001	1996
8882673	0.02	1996
8882673	0.02	1996
8882673	0.0001	1996
8883577	0.001	1996
8883583	0.03	1996
8883583	0.41	1996
8898669	0.001	1996
8898668	0.005	1996
8898668	0.0038	1996
8898671	0.0004	1996
8898671	0.002	1996
8898671	0.04	1996
8902067	0.001	1996
8902067	0.05	1996
8902067	0.05	1996
8902067	0.01	1996
8902067	0.003	1996
8902066	0.002	1996
8902066	0.011	1996
8902070	0.003	1996
8902070	0.003	1996
8902070	0.02	1996
8902072	0.377	1996
8902072	0.002	1996
8924255	0.03	1996
8924254	0.008	1996
8924254	0.009	1996
8924254	0.0001	1996
8924254	0.04	1996
8924256	0.003	1996
8924256	0.024	1996
8924257	0.001	1996
8924259	0.004	1996
8924259	0.009	1996
8931784	0.021	1996
8931784	0.003	1996
8931785	0.06	1996
8931786	0.005	1996
8931786	0.16	1996
8931786	0.004	1996
8948369	0.01	1996
8948373	0.04	1996
8948373	0.03	1996
8948373	0.04	1996
8948373	0.12	1996
8948374	0.037	1996
8948377	0.52	1996
8948377	0.97	1996
8948377	0.006	1996
8948377	0.0002	1996
8948377	0.02	1996
8948377	0.01	1996
8970468	0.025	1996
8970683	0.024	1996
8970683	0.001	1996
9110064	0.02	1996
9110064	0.15	1996
8989207	0.001	1997
8989207	0.055	1997
8989207	0.01	1997
8989209	0.01	1997
8989209	0.0001	1997
8989211	0.001	1997
9030366	0.06	1997
9030372	0.02	1997
9030372	0.11	1997
9030372	0.02	1997
9030372	0.11	1997
9052723	0.02	1997
9052723	0.01	1997
9052725	0.02	1997
9052727	0.02	1997
9052727	0.03	1997
9084785	0.0006	1997
9084785	0.0006	1997
9084788	0.002	1997
9084788	0.006	1997
9084789	0.02	1997
9084795	0.003	1997
9108943	0.0001	1997
9108950	0.05	1997
9108949	0.05	1997
9110075	0.23	1997
9110080	0.014	1997
9111474	0.02	1997
9111474	0.06	1997
9111474	0.06	1997
9111476	0.04	1997
9111476	0.001	1997
9111476	0.04	1997
9111476	0.002	1997
9111476	0.002	1997
9117454	0.013	1997
9143605	0.0001	1997
9143607	0.0347	1997
9147422	0.032	1997
9147422	0.012	1997
9147423	0.03	1997
9147423	0.001	1997
9147423	0.029	1997
9147423	0.039	1997
9147423	0.002	1997
9147424	0.05	1997
9147424	0.02	1997
9147424	0.04	1997
9147424	0.03	1997
9147424	0.06	1997
9170417	0.97	1997
9189214	0.0001	1997
9189214	0.0001	1997
9189214	0.02	1997
9189214	0.0004	1997
9189216	0.001	1997
9189216	0.001	1997
9189216	0.04	1997
9189216	0.05	1997
9189216	0.02	1997
9189217	0.0003	1997
9215650	0.004	1997
9215653	0.01	1997
9215651	0.041	1997
9215651	0.025	1997
9215651	0.008	1997
9215654	0.09	1997
9215654	0.07	1997
9215655	0.01	1997
9215655	0.003	1997
9215657	0.004	1997
9215658	0.03	1997
9223730	0.049	1997
9223730	0.001	1997
9223730	0.03	1997
9223733	0.02	1997
9223733	0.05	1997
9223733	0.05	1997
9223733	0.02	1997
9223735	0.002	1997
9223735	0.0003	1997
9241109	0.003	1997
9241109	0.014	1997
9241109	0.003	1997
9241109	0.002	1997
9241116	0.003	1997
9241115	0.13	1997
9241115	0.03	1997
9241113	0.001	1997
9241113	0.372	1997
9241113	0.03	1997
9241113	0.0092	1997
9241113	0.0056	1997
9241113	0.0192	1997
9257653	0.009	1997
9257653	0.014	1997
9257654	0.002	1997
9257655	0.0006	1997
9257656	0.02	1997
9257656	0.07	1997
9257656	0.003	1997
9257656	0.001	1997
9292587	0.13	1997
9292588	0.001	1997
9292591	0.005	1997
9302436	0.17	1997
9302436	0.04	1997
9302444	0.03	1997
9302444	0.08	1997
9342060	0.04	1997
9342068	0.09	1997
9342068	0.01	1997
9342068	0.19	1997
9342067	0.123	1997
9342073	0.0004	1997
9358103	0.001	1997
9365763	0.04	1997
9365763	0.03	1997
9365763	0.028	1997
9365763	0.025	1997
9365763	0.043	1997
9365763	0.004	1997
9365767	0.03	1997
9365767	0.004	1997
9365767	0.002	1997
9365768	0.2242	1997
9376094	0.0003	1997
9376096	0.04	1997
9376096	0.04	1997
9377119	0.005	1997
9377123	0.005	1997
9377123	0.002	1997
9377125	0.046	1997
9377125	0.004	1997
9386799	0.012	1997
9386799	0.05	1997
9386799	0.05	1997
9386799	0.001	1997
9386803	0.0001	1997
9386813	0.32	1997
9386813	0.63	1997
9386813	0.12	1997
9390567	0.027	1997
9390567	0.38	1997
9390567	0.098	1997
9390567	0.023	1997
9390567	0.02	1997
9390567	0.045	1997
9390567	0.039	1997
9390569	0.01	1997
9390569	0.02	1997
9390569	0.03	1997
9402070	0.4	1997
9402071	0.03	1997
9402071	0.02	1997
9402071	0.05	1997
9402073	0.02	1997
9402073	0.001	1997
9402073	0.06	1997
9402073	0.07	1997
9412698	0.02	1997
9412698	0.07	1997
9412701	0.0005	1997
9412701	0.0004	1997
9412701	0.044	1997
9412704	0.001	1997
9412704	0.02	1997
9412704	0.001	1997
9412704	0.001	1997
9412704	0.04	1997
9412707	0.08	1997
9420309	0.0002	1997
9420309	0.05	1997
9420309	0.026	1997
9420312	0.0002	1997
9420312	0.001	1997
9420312	0.0001	1997
9420312	0.02	1997
9420312	0.0005	1997
9420312	0.004	1997
9420312	0.018	1997
9420313	0.1	1997
9420313	0.03	1997
11361865	0.0	1997
9436757	0.027	1998
9436761	0.063	1998
9436763	0.05	1998
9456253	0.04	1998
9456253	0.0006	1998
9456257	0.04	1998
9456260	0.009	1998
9456260	0.043	1998
9456260	0.025	1998
9456260	0.065	1998
9456260	0.01	1998
9456260	0.039	1998
9456260	0.01	1998
9456260	0.015	1998
9468361	0.04	1998
9468370	0.006	1998
9495227	0.008	1998
9495227	0.0009	1998
9495227	0.0004	1998
9495227	0.01	1998
9495227	0.002	1998
9495230	0.002	1998
9495230	0.003	1998
9495230	0.03	1998
9495230	0.05	1998
9495230	0.06	1998
9495230	0.05	1998
9517989	0.6	1998
9517989	0.45	1998
9517989	0.09	1998
9517989	0.78	1998
9517989	0.02	1998
9517989	0.04	1998
9517989	0.0006	1998
9520168	0.0003	1998
9525430	0.02	1998
9525430	0.01	1998
9525430	0.04	1998
9525430	0.06	1998
9525434	0.03	1998
9525434	0.0001	1998
9525434	0.003	1998
9525434	0.0005	1998
9525434	0.003	1998
9525434	0.05	1998
9525434	0.006	1998
9525434	0.01	1998
9525434	0.0005	1998
9525435	0.0006	1998
9525436	0.02	1998
9525436	0.0004	1998
9525436	0.02	1998
9525440	0.03	1998
9543447	0.01	1998
9543448	0.007	1998
9543448	0.0001	1998
9562042	0.15	1998
9562042	0.008	1998
9562042	0.8	1998
9562043	0.0001	1998
9562043	0.01	1998
9562044	0.009	1998
9562044	0.029	1998
9562044	0.0009	1998
9562045	0.001	1998
9562045	0.013	1998
9562045	0.001	1998
9562045	0.32	1998
9562045	0.82	1998
9580534	0.021	1998
9583600	0.011	1998
9583600	0.07	1998
9583600	0.022	1998
9583602	0.022	1998
9583602	0.001	1998
9583602	0.004	1998
9583605	0.6	1998
9583606	0.11	1998
9583607	0.008	1998
9583607	0.001	1998
9593454	0.7	1998
9593454	0.3	1998
9593454	0.08	1998
9593454	0.02	1998
9593454	0.04	1998
9593457	2.1e-06	1998
9593456	0.04	1998
9593456	0.04	1998
9593456	0.01	1998
9593456	0.02	1998
9593456	0.04	1998
9593456	0.01	1998
9593456	0.04	1998
9593459	0.03	1998
9593459	0.02	1998
9619798	0.005	1998
9619798	0.0001	1998
9619804	0.067	1998
9619804	0.001	1998
9619804	0.067	1998
9619804	0.0001	1998
9619804	0.023	1998
9619807	0.002	1998
9619807	0.002	1998
9619808	0.03	1998
9631134	0.05	1998
9631134	0.001	1998
9631134	0.001	1998
9631140	0.022	1998
9637575	0.47	1998
9637578	0.06	1998
9637580	0.0001	1998
9637580	0.04	1998
9637581	0.0002	1998
9662191	0.07	1998
9662191	0.84	1998
9662191	0.02	1998
9662191	0.06	1998
9662194	0.0012	1998
9662199	0.0001	1998
9662199	0.03	1998
9663630	0.007	1998
9663630	0.04	1998
9665495	0.0048	1998
9665495	0.028	1998
9665498	0.03	1998
9665502	0.015	1998
9665501	0.03	1998
9665506	0.01	1998
9665508	0.01	1998
9665508	0.001	1998
9677165	0.016	1998
9677170	0.22	1998
9677170	0.18	1998
9704937	0.003	1998
9704937	0.003	1998
9704943	0.04	1998
9704954	0.7	1998
9704954	0.3	1998
9704954	0.08	1998
9704954	0.02	1998
9704954	0.04	1998
9708399	0.001	1998
9708399	0.0054	1998
9708399	0.1929	1998
9708400	0.001	1998
9708400	0.016	1998
9708403	0.03	1998
9708403	0.01	1998
9708407	0.006	1998
9708407	0.03	1998
9708409	0.08	1998
9708409	0.008	1998
9708409	0.6	1998
9708410	0.02	1998
9708412	0.002	1998
9708412	0.007	1998
9708415	0.01	1998
9708415	0.05	1998
9708415	0.006	1998
9708415	0.07	1998
9708415	0.02	1998
9708415	0.01	1998
9715839	0.03	1998
9715839	0.06	1998
9715839	0.007	1998
9715839	0.04	1998
9715839	0.15	1998
9715839	0.05	1998
9715839	0.02	1998
9715845	0.03	1998
9715845	0.001	1998
9715845	0.009	1998
9727565	0.2	1998
9727565	0.02	1998
9727565	0.007	1998
9727566	0.03	1998
9727568	0.0025	1998
9727573	0.14	1998
9727573	0.02	1998
9727574	0.04	1998
9727577	0.01	1998
9727577	0.05	1998
9732065	0.002	1998
9732072	0.001	1998
9732072	0.001	1998
9764777	0.0041	1998
9764777	0.04	1998
9764780	0.0001	1998
9764780	0.0001	1998
9764780	0.0001	1998
9764783	0.11	1998
9764783	0.005	1998
9764784	0.0006	1998
9764784	0.01	1998
9764784	0.06	1998
9764785	0.1	1998
9764792	0.03	1998
9764792	0.05	1998
9768621	0.03	1998
9768621	0.04	1998
9768622	0.3	1998
9768622	0.05	1998
9768622	0.03	1998
9768624	0.04	1998
9768624	0.07	1998
9768630	0.01	1998
9792363	0.042	1998
9792363	0.002	1998
9792363	0.001	1998
9792363	0.002	1998
9792366	0.006	1998
9792370	0.017	1998
9792370	0.025	1998
9792370	0.021	1998
9792371	0.03	1998
9792371	0.005	1998
9792378	1e-05	1998
9792378	0.047	1998
9792379	0.002	1998
9792386	0.16	1998
9792386	0.18	1998
9792388	0.42	1998
9792389	0.06	1998
9792389	0.02	1998
9792389	0.05	1998
9792391	0.02	1998
9792391	0.006	1998
9792393	0.04	1998
9792393	0.015	1998
9792393	0.015	1998
9803968	0.034	1998
9814871	0.0038	1998
9814871	0.045	1998
9814871	0.001	1998
9833739	0.002	1998
9833744	0.004	1998
9833742	0.02	1998
9833742	0.002	1998
9833747	0.09	1998
9833747	0.04	1998
9833747	0.05	1998
9833748	0.42	1998
9833750	0.017	1998
9833751	0.03	1998
9833753	0.34	1998
9833847	0.007	1998
9833851	0.0003	1998
9833851	0.02	1998
9833851	0.0001	1998
9833851	0.002	1998
9833853	0.03	1998
9833855	0.028	1998
9833857	0.048	1998
9833857	0.049	1998
9833857	0.033	1998
9859959	0.003	1998
9859959	0.02	1998
9859959	0.03	1998
9859959	0.08	1998
9859959	0.06	1998
9859959	0.04	1998
9859962	0.04	1998
9859963	0.001	1998
9859963	0.002	1998
9859963	0.002	1998
9859963	0.01	1998
9863863	0.12	1998
9863868	0.07	1998
9863868	0.89	1998
9863868	0.82	1998
9863868	0.78	1998
9863869	0.03	1998
9863875	0.04	1998
9863875	0.88	1998
9863875	0.05	1998
9875572	0.015	1998
9875580	0.029	1998
9875581	0.03	1998
9875581	0.02	1998
9875583	0.057	1998
9875583	0.013	1998
9875587	0.04	1998
11361994	0.294	1998
11362042	0.01	1998
11362043	0.04	1998
11362064	0.003	1998
11362064	0.0001	1998
11362064	0.006	1998
11362064	0.03	1998
11362064	0.001	1998
11362064	0.0004	1998
11362064	0.0003	1998
11362064	0.01	1998
11362064	0.002	1998
11362064	0.02	1998
11362064	0.003	1998
11362064	0.003	1998
11362064	0.002	1998
15468432	0.03	1998
9928726	0.0	1999
10048898	0.001	1999
10048898	0.002	1999
10048898	0.04	1999
10048898	0.04	1999
10048899	0.001	1999
10048899	0.02	1999
10077170	0.025	1999
10077172	0.0001	1999
10077172	0.002	1999
10077172	0.002	1999
10077172	0.02	1999
10077172	0.004	1999
10077175	0.02	1999
10077175	0.02	1999
10077175	0.04	1999
10077175	0.26	1999
10077175	0.33	1999
10077175	0.51	1999
10077181	0.09	1999
10096577	0.001	1999
10096577	0.03	1999
10096577	0.05	1999
10096577	0.009	1999
10096577	0.002	1999
10096577	0.008	1999
10096577	0.01	1999
10096577	0.07	1999
10096583	0.03	1999
10096585	0.03	1999
10096585	0.0001	1999
10096585	0.1	1999
10096585	0.03	1999
10096585	0.04	1999
10096585	0.04	1999
10096585	0.04	1999
10096585	0.04	1999
10197372	0.035	1999
10197372	0.037	1999
10197374	0.017	1999
10197374	0.12	1999
10197374	0.0207	1999
10197377	0.0001	1999
10197377	0.68	1999
10197377	0.02	1999
10197377	0.086	1999
10197379	0.03	1999
10199227	0.002	1999
10199227	0.003	1999
10199227	0.003	1999
10199227	0.0007	1999
10199228	0.003	1999
10199228	0.001	1999
10199229	0.06	1999
10202826	0.01	1999
10202828	0.39	1999
10202828	0.79	1999
10202828	0.33	1999
10202828	0.51	1999
10202829	0.25	1999
10203380	0.001	1999
10203380	0.04	1999
10203380	0.0002	1999
10203380	0.02	1999
10203380	0.04	1999
10203380	0.13	1999
10203381	0.004	1999
10203381	0.002	1999
10203381	0.0001	1999
10203381	0.001	1999
10203381	0.005	1999
10203381	0.004	1999
10203381	0.1	1999
10203381	0.04	1999
10203381	0.09	1999
10207539	0.07	1999
10207539	0.9	1999
10225235	0.004	1999
10225235	0.02	1999
10357371	0.78	1999
10357371	0.725	1999
10357371	0.01	1999
10357374	0.02	1999
10357374	0.0006	1999
10357374	0.03	1999
10357379	0.0005	1999
10357379	0.0001	1999
10357379	0.008	1999
10357379	0.0001	1999
10357379	0.13	1999
10357379	0.32	1999
10357379	0.73	1999
10357379	0.048	1999
10357380	0.03	1999
10357380	0.01	1999
10357384	0.008	1999
10357386	0.118	1999
10357386	0.02	1999
10357386	0.008	1999
10360803	0.03	1999
10360803	0.02	1999
10371173	0.005	1999
10371173	0.018	1999
10371173	0.039	1999
10371175	0.0005	1999
10371174	0.001	1999
10371174	0.001	1999
10371176	0.0004	1999
10371176	0.004	1999
10371179	0.03	1999
10371179	0.0001	1999
10371179	0.85	1999
10371179	0.002	1999
10371179	0.85	1999
10397534	0.007	1999
10397534	0.005	1999
10397534	0.333	1999
10397535	0.001	1999
10397536	0.02	1999
10397541	0.009	1999
10397541	0.02	1999
10397544	0.05	1999
10397544	0.03	1999
10397556	0.012	1999
10397561	0.0001	1999
10397561	0.0001	1999
10397563	0.001	1999
10397563	0.66	1999
10397563	0.7	1999
10416520	0.002	1999
10416520	0.032	1999
10416520	0.055	1999
10416520	0.047	1999
10416520	0.016	1999
10416520	0.035	1999
10416522	0.02	1999
10416522	0.03	1999
10416522	0.002	1999
10416524	0.04	1999
10416530	0.02	1999
10416530	0.41	1999
10416530	0.04	1999
10416530	0.02	1999
10416530	0.02	1999
10416531	0.0015	1999
10416531	0.026	1999
10421241	0.044	1999
10421243	0.0121	1999
10421243	0.0551	1999
10428107	0.002	1999
10428107	0.04	1999
10428107	0.03	1999
10428107	0.02	1999
10428107	0.01	1999
10428107	0.0003	1999
10428107	0.001	1999
10428111	0.092	1999
10428111	0.059	1999
10430212	0.001	1999
10430212	0.01	1999
10430212	0.08	1999
10430215	0.033	1999
10430214	0.07	1999
10430214	0.2	1999
10430217	0.003	1999
10449277	0.03	1999
10449278	0.04	1999
10449278	0.03	1999
10449278	0.009	1999
10449278	0.06	1999
10449278	0.02	1999
10449282	0.04	1999
10449288	0.02	1999
10449288	0.0001	1999
10449291	0.23	1999
10458620	0.01	1999
10458620	0.03	1999
10458622	0.01	1999
10458622	0.11	1999
10458622	0.04	1999
10458622	0.08	1999
10465072	0.0001	1999
10465072	0.0001	1999
10465072	0.0001	1999
10465071	0.01	1999
10465075	0.29	1999
10465075	0.73	1999
10465075	0.9	1999
10465073	0.002	1999
10465076	0.03	1999
10465079	0.7	1999
10509561	3e-05	1999
10509561	0.0002	1999
10509561	0.0003	1999
10509561	0.002	1999
10509572	0.05	1999
10513637	0.002	1999
10513637	0.028	1999
10513637	0.001	1999
10513646	0.026	1999
10513646	0.0004	1999
10513648	0.04	1999
10513648	0.43	1999
10513648	1.0	1999
10513648	0.38	1999
10513649	0.006	1999
10513649	0.007	1999
10513649	0.0007	1999
10513649	0.0003	1999
10513649	0.002	1999
10513650	0.016	1999
10513650	0.005	1999
10513650	0.02	1999
10513652	0.39	1999
10534144	0.023	1999
10534146	0.004	1999
10534146	0.03	1999
10534146	0.004	1999
10534147	0.003	1999
10534150	0.01	1999
10546861	0.001	1999
10546861	0.002	1999
10546867	0.12	1999
10563706	0.7	1999
10563706	0.0001	1999
10563706	0.02	1999
10563706	0.02	1999
10563713	0.071	1999
10563713	0.054	1999
10597772	0.01	1999
10597775	0.0003	1999
10597775	0.0017	1999
10597775	0.0008	1999
10597779	0.001	1999
10597779	0.001	1999
10597779	0.01	1999
10597779	0.001	1999
10597779	0.05	1999
10597781	0.488	1999
10597781	0.013	1999
10597784	0.0017	1999
10597784	0.039	1999
10597784	0.003	1999
10630521	0.002	1999
10630521	0.34	1999
10634194	0.06	1999
10634194	0.001	1999
10634199	0.074	1999
10743509	0.068	1999
10743537	0.04	1999
10770344	0.011	1999
10770344	0.04	1999
10770344	0.033	1999
10770344	0.004	1999
10770344	0.037	1999
10770345	0.74	1999
10770345	0.63	1999
10770346	0.02	1999
10770346	0.001	1999
10770346	0.01	1999
10770346	0.0001	1999
10770346	0.26	1999
10770352	0.87	1999
10770352	0.05	1999
10842855	0.005	1999
10843524	0.003	1999
10843525	0.0004	1999
10843525	0.29	1999
10843525	0.002	1999
10843525	0.02	1999
10843525	0.01	1999
10843526	0.0396	1999
10843526	0.004	1999
10843530	0.12	1999
10843531	0.1	1999
10961604	0.02	1999
10961604	0.01	1999
10961604	0.009	1999
10961604	0.0008	1999
10961604	0.006	1999
11362099	0.001	1999
11362099	0.01	1999
11737323	0.87	1999
11737323	0.35	1999
11737325	0.004	1999
11737325	0.03	1999
11737325	0.06	1999
11737326	0.03	1999
10708054	0.0136	2000
10708054	0.023	2000
10708054	0.0069	2000
10708054	0.0082	2000
10708055	0.003	2000
10708055	0.031	2000
10708055	0.003	2000
10708055	0.005	2000
10708055	0.005	2000
10708055	0.001	2000
10708056	0.03	2000
10708276	0.01	2000
10708277	0.278	2000
10708277	0.002	2000
10708286	0.0559	2000
10708286	0.0311	2000
10708286	0.0291	2000
10708286	0.0073	2000
10708288	0.01	2000
10708290	0.02	2000
10714566	0.0068	2000
10714566	0.058	2000
10716502	0.0001	2000
10716502	0.006	2000
10716502	0.02	2000
10716502	0.009	2000
10716507	0.014	2000
10716507	0.026	2000
10716507	0.033	2000
10716507	0.01	2000
10716507	0.034	2000
10716508	0.09	2000
10737427	0.007	2000
10737429	0.0001	2000
10737429	0.0005	2000
10737429	0.04	2000
10737429	0.04	2000
10770531	0.715	2000
10770531	0.019	2000
10770531	0.014	2000
10770532	0.05	2000
10770534	0.02	2000
10770535	0.0006	2000
10770535	0.01	2000
10770535	0.02	2000
10770535	0.0023	2000
10770535	0.8	2000
10770538	0.01	2000
10770541	0.03	2000
10770541	0.04	2000
10770541	0.08	2000
10770541	0.01	2000
10770541	0.02	2000
10770543	0.379	2000
10770545	0.005	2000
10770545	0.026	2000
10770546	0.008	2000
10770546	0.003	2000
10770546	0.003	2000
10770546	0.04	2000
10770547	0.02	2000
10770547	0.003	2000
10770547	0.13	2000
10780708	0.03	2000
10780708	0.07	2000
10780708	0.2	2000
10780717	0.002	2000
10807190	0.063	2000
10807190	0.868	2000
10807190	0.007	2000
10807190	0.046	2000
10836751	0.048	2000
10836751	0.001	2000
10836751	0.002	2000
10836751	0.005	2000
10836751	0.011	2000
10836753	0.03	2000
10836753	0.005	2000
10836753	0.007	2000
10836754	0.04	2000
10836754	0.0008	2000
10839587	0.06	2000
10839587	0.09	2000
10839587	0.06	2000
10839588	0.007	2000
10839588	0.006	2000
10839589	0.01	2000
10839589	0.007	2000
10839590	0.06	2000
10839590	0.02	2000
10839594	0.03	2000
10839660	0.08	2000
10839660	0.11	2000
10839660	0.88	2000
10839660	0.29	2000
10839660	0.89	2000
10839660	0.95	2000
10839660	0.02	2000
10839660	0.82	2000
10839663	0.001	2000
10839663	0.003	2000
10853971	0.6	2000
10853971	0.03	2000
10853979	0.0171	2000
10853981	0.06	2000
10853981	0.23	2000
10853986	0.03	2000
10866233	0.001	2000
10866233	0.001	2000
10866233	0.002	2000
10866233	0.001	2000
10866235	0.02	2000
10877492	0.008	2000
10877492	0.008	2000
10877492	0.001	2000
10877497	0.29	2000
10877497	0.666	2000
10877497	0.333	2000
10894268	1e-05	2000
10894269	0.028	2000
10894269	0.03	2000
10894270	0.03	2000
10894273	0.0038	2000
10894273	0.0414	2000
10894273	0.022	2000
10894273	0.0466	2000
10894277	0.023	2000
10894277	0.058	2000
10894278	0.007	2000
10894278	0.007	2000
10894278	0.41	2000
10894278	0.002	2000
10894278	0.5	2000
10894280	0.004	2000
10894280	0.02	2000
10894281	0.34	2000
10894281	0.06	2000
10894281	0.02	2000
10894283	0.005	2000
10894283	0.002	2000
10894286	0.95	2000
10894286	0.64	2000
10894286	0.93	2000
10894287	0.53	2000
10894290	0.81	2000
10930144	0.023	2000
10930144	0.0046	2000
10930147	0.017	2000
10930149	0.34	2000
10930149	0.1	2000
10930149	0.001	2000
10930149	0.0137	2000
10930152	0.5	2000
10930152	0.78	2000
10930152	0.07	2000
10930153	0.23	2000
10930153	0.92	2000
10930154	0.011	2000
10930154	0.038	2000
10930154	0.022	2000
10930154	0.025	2000
10930154	0.014	2000
10930154	0.049	2000
10930154	0.037	2000
10930154	0.01	2000
10930154	0.008	2000
10930154	0.007	2000
10930158	0.4	2000
10930158	0.3	2000
10935050	0.052	2000
10935050	4.56e-08	2000
10935685	0.02	2000
10935685	0.02	2000
10935691	0.034	2000
10935691	0.012	2000
10935691	0.027	2000
10969346	0.35	2000
10969346	0.07	2000
10969348	0.04	2000
10969348	0.005	2000
10969348	0.11	2000
10969348	0.007	2000
10969348	0.001	2000
10969350	0.725	2000
10969350	0.036	2000
10969350	0.342	2000
10969351	0.0002	2000
10969352	0.05	2000
10983634	0.025	2000
10983642	0.29	2000
10983642	0.007	2000
10983643	0.22	2000
10983643	0.47	2000
10983644	0.021	2000
10983645	0.001	2000
10983645	0.005	2000
10983646	0.213	2000
10983646	0.834	2000
10983646	0.033	2000
10983647	0.038	2000
10983647	0.068	2000
10983647	0.001	2000
10985307	0.03	2000
10985307	0.06	2000
10985307	0.0002	2000
10985308	0.03	2000
10985308	0.035	2000
10985308	0.09	2000
10985318	0.5	2000
10985318	0.06	2000
10985322	0.037	2000
10997392	0.85	2000
10997392	0.002	2000
10997394	0.009	2000
10997397	0.0013	2000
10997397	0.008	2000
10997397	0.016	2000
10997401	0.048	2000
10997401	0.29	2000
10997401	0.003	2000
10997408	0.008	2000
10997408	0.0005	2000
10997408	0.0001	2000
10997408	0.01	2000
10997408	0.001	2000
11015149	0.005	2000
11015149	0.02	2000
11015149	0.03	2000
11015149	0.04	2000
11015150	0.0002	2000
11015153	0.08	2000
11015155	0.0001	2000
11015155	0.0001	2000
11015155	0.0001	2000
11015155	0.0004	2000
11015155	0.0001	2000
11015156	0.001	2000
11015157	0.01	2000
11035609	0.98	2000
11035609	0.14	2000
11035609	0.4	2000
11035619	0.0024	2000
11035619	0.033	2000
11035619	0.04	2000
11035619	0.049	2000
11035619	0.24	2000
11061646	0.04	2000
11061646	0.038	2000
11061646	0.01	2000
11061650	0.001	2000
11061650	0.04	2000
11061650	0.003	2000
11061650	0.62	2000
11061650	0.34	2000
11061650	0.55	2000
11061650	0.03	2000
11061651	0.005	2000
11061651	0.01	2000
11061653	0.07	2000
11061653	0.59	2000
11061653	0.76	2000
11061657	0.003	2000
11061657	0.06	2000
11061659	0.14	2000
11061659	0.009	2000
11061659	0.01	2000
11064500	0.003	2000
11064500	0.01	2000
11064502	0.001	2000
11064501	0.0002	2000
11064501	0.03	2000
11064504	0.06	2000
11064504	0.06	2000
11064504	0.12	2000
11064505	0.8	2000
11064505	0.39	2000
11064505	0.002	2000
11064505	0.03	2000
11064505	0.01	2000
11064508	0.07	2000
11064508	0.02	2000
11089611	0.08	2000
11089612	0.004	2000
11089617	0.0006	2000
11089623	0.025	2000
11089623	0.012	2000
11089626	0.004	2000
11089626	0.02	2000
11101050	0.022	2000
11101050	0.017	2000
11101050	0.079	2000
11101050	0.011	2000
11101053	0.027	2000
11101062	0.362	2000
11103037	0.98	2000
11103037	0.14	2000
11103037	0.4	2000
11103043	0.024	2000
11103043	0.038	2000
11103050	0.05	2000
11103050	0.05	2000
11114830	0.03	2000
11114831	0.0001	2000
11114832	0.001	2000
11114832	0.006	2000
11114832	0.03	2000
11114833	0.03	2000
11115952	0.008	2000
11115952	0.026	2000
11115952	0.04	2000
11115952	0.03	2000
11115952	0.04	2000
11125881	0.01	2000
11125881	0.001	2000
11125881	0.01	2000
11125881	0.03	2000
11125882	0.003	2000
11125882	0.001	2000
11125882	0.001	2000
11125882	0.02	2000
11125884	0.0092	2000
11125884	0.037	2000
11125884	0.014	2000
11125884	0.041	2000
11125885	0.016	2000
11125885	0.005	2000
11125885	0.007	2000
11125896	0.06	2000
11125896	0.07	2000
11125896	0.4	2000
11126426	0.006	2000
11126426	0.003	2000
11126426	0.0001	2000
11141241	0.02	2000
11141241	0.04	2000
11141241	0.02	2000
11141241	0.009	2000
11141241	0.002	2000
11141241	0.003	2000
11141243	0.47	2000
11141243	0.06	2000
11141243	0.2	2000
11141246	0.04	2000
11141246	0.005	2000
11141246	0.02	2000
11141246	0.005	2000
11141246	0.03	2000
11141246	0.05	2000
11153661	0.001	2000
11153661	0.02	2000
11153664	0.0001	2000
11153664	0.012	2000
11153664	0.012	2000
11153664	0.02	2000
11153667	0.0001	2000
11153667	0.0001	2000
11153667	0.007	2000
11153667	0.008	2000
11153667	0.001	2000
11153667	0.0003	2000
11153667	0.0002	2000
11153667	0.006	2000
11153670	0.041	2000
11153670	0.03	2000
11153670	0.98	2000
11737343	0.014	2000
11737343	0.03	2000
11737343	0.0001	2000
11737343	0.035	2000
11737351	0.0035	2000
11737351	0.0001	2000
11737351	0.02	2000
11737351	0.35	2000
11737352	0.045	2000
11737354	0.003	2000
11737354	0.013	2000
11176266	0.02	2001
11176266	0.01	2001
11176266	0.004	2001
11176272	0.015	2001
11176272	0.008	2001
11176272	0.002	2001
11176272	0.003	2001
11176272	0.001	2001
11176271	0.01	2001
11176271	0.05	2001
11176271	0.6	2001
11176273	0.014	2001
11176273	0.013	2001
11192849	0.02	2001
11192849	0.02	2001
11192850	0.001	2001
11192850	0.02	2001
11192850	0.02	2001
11192850	0.009	2001
11216926	0.0008	2001
11216926	0.005	2001
11216926	0.027	2001
11216926	0.035	2001
11216926	0.035	2001
11216928	0.0014	2001
11216930	0.011	2001
11216930	0.028	2001
11216930	0.006	2001
11216935	0.01	2001
11224931	0.01	2001
11224931	0.04	2001
11224931	0.04	2001
11224931	0.1	2001
11224931	0.007	2001
11224935	0.008	2001
11242143	0.006	2001
11242149	0.0001	2001
11242149	0.01	2001
11242183	0.01	2001
11242183	0.88	2001
11242183	0.06	2001
11242183	0.27	2001
11242187	0.73	2001
11242194	0.008	2001
11242196	0.02	2001
11242198	0.02	2001
11273208	0.39	2001
11273208	0.15	2001
11273212	0.02	2001
11273212	0.03	2001
11273213	0.009	2001
11273213	0.01	2001
11273213	0.003	2001
11273213	0.002	2001
11313027	0.058	2001
11316992	0.0047	2001
11317002	0.009	2001
11317002	0.04	2001
11317002	0.03	2001
11317071	0.0003	2001
11317072	0.04	2001
11317072	0.03	2001
11317075	0.002	2001
11317077	0.8	2001
11317077	0.5	2001
[truncated: 12,815 more rows]
