# Supplementary material for: Statistical inference and effect measures in abstracts of major HIV and AIDS journals, 1987–2022: A systematic review
Source: Glob Epidemiol. 2025 Jul 25;10:100213. doi: 10.1016/j.gloepi.2025.100213 (PMC12337199; doi:10.1016/j.gloepi.2025.100213)
Supplement: Supplementary file 7 — Supplementary material 7 [file mmc7.xls]

## Sheet: LowerPvalues
pmid	lower_p_value	inclusive
1282015	0.001	0
1318363	0.01	0
1318363	0.001	0
1346807	0.0001	0
1348416	0.001	0
1348535	0.001	0
1348535	0.001	0
1348945	0.001	0
1352106	0.01	0
1357153	0.05	0
1357153	0.05	0
1357153	0.01	0
1357153	0.05	0
1357153	0.01	0
1357153	0.01	0
1357153	0.01	0
1357153	0.0001	0
1361339	0.01	0
1361339	0.001	0
1361340	0.001	0
1361340	0.05	0
1361340	0.001	0
1361742	0.05	0
1361742	0.01	0
1361745	0.0001	0
1361745	0.0001	0
1361745	0.0001	0
1361747	0.03	0
1361747	0.004	0
1361747	0.002	0
1361747	0.02	0
1361747	0.005	0
1384557	0.0001	0
1384557	0.001	0
1387684	0.01	0
1387684	0.01	0
1387684	0.01	0
1387684	0.01	0
1387684	0.01	0
1387684	0.05	0
1387684	0.01	0
1388889	0.0001	0
1388889	0.02	0
1388910	0.0001	0
1403637	0.0001	0
1403637	0.0001	0
1403638	0.0001	0
1403638	0.05	0
1418775	0.005	0
1418775	0.05	0
1418775	0.05	0
1453320	0.001	0
1466850	0.001	0
1466850	0.001	0
1472337	0.05	0
1472339	0.001	0
1492937	0.01	0
1503687	0.001	0
1512685	0.0001	0
1548571	0.005	0
1548571	0.001	0
1548571	0.002	0
1548571	0.001	0
1558714	0.0001	0
1558714	0.0001	0
1560346	0.005	0
1560346	0.005	0
1588490	0.05	0
1588492	0.001	0
1588496	0.05	0
1613668	0.001	0
1613674	0.0001	0
1613674	0.0001	0
1613674	0.0001	0
1613674	0.0001	0
1616651	0.0001	0
1670585	0.001	0
1670585	0.005	0
1670585	0.001	0
1670586	0.05	0
1670586	0.05	0
1673712	0.05	0
1673712	0.05	0
1673712	0.01	0
1673712	0.01	0
1673713	0.001	0
1675680	0.03	0
1676279	0.001	0
1676280	0.001	0
1676282	0.001	0
1679845	0.05	0
1686179	0.0001	0
1686179	0.0001	0
1686180	0.0001	0
1686180	0.0007	0
1704062	0.05	0
1704062	0.05	0
1704062	0.05	0
1704062	0.01	0
1706770	0.001	0
1723881	0.01	0
1723881	0.01	0
1732501	0.001	0
1732501	0.001	0
1732501	0.05	0
1732503	0.04	0
1732503	0.07	0
1738087	0.01	0
1738087	0.04	0
1753340	0.04	0
1768383	0.05	0
1768383	0.05	0
1768383	0.05	0
1786149	0.01	0
1814335	0.05	0
1824786	0.05	0
1824786	0.001	0
1848619	0.02	0
1863403	0.05	0
1863413	0.05	0
1883543	0.001	0
1883543	0.001	0
1883543	0.001	0
1883543	0.001	0
1890603	0.01	0
1892591	0.001	0
1892595	0.0001	0
1892595	0.0001	0
1903261	0.001	0
1903261	0.01	0
1903261	1e-05	0
1903262	0.001	0
1905553	0.0001	0
1930771	0.01	0
1930770	0.05	0
1930770	0.001	0
1930777	0.01	0
1930777	0.01	0
1968095	0.001	0
1968095	0.001	0
1968095	0.01	0
1969961	0.01	0
1972020	0.001	0
1979744	0.001	0
1979744	0.01	0
1979744	0.01	0
1980821	0.001	0
1987351	0.03	0
1987352	0.001	0
1987352	0.001	0
1987352	0.02	0
1987352	0.025	0
1987352	0.025	0
1987352	0.025	0
1987352	0.005	0
1987354	0.01	0
1987354	0.01	0
1992106	0.001	0
1992106	0.001	0
2023102	0.05	0
2059363	0.001	0
2059369	0.01	0
2059369	0.001	0
2059369	0.001	0
2059369	0.01	0
2088400	0.0001	0
2088400	0.0001	0
2088400	0.0005	0
2088403	0.001	0
2120418	0.05	0
2123004	0.003	0
2123004	0.05	0
2123004	0.004	0
2123004	0.05	0
2123004	0.05	0
2123004	0.02	0
2166784	0.05	0
2166784	0.01	0
2168716	0.01	0
2175620	0.05	0
2187071	0.01	0
2187071	0.01	0
2187071	0.07	0
2191113	0.03	0
2191113	0.002	0
2191113	0.02	0
2261113	0.0001	0
2261117	1e-07	0
2261117	1e-06	0
2261130	0.0001	0
2282177	0.05	0
2293644	0.006	0
2293644	0.0001	0
2293644	0.001	0
2313561	0.002	0
2313561	0.002	0
2324946	0.05	0
2328094	0.03	0
2328094	0.01	0
2328096	0.03	0
2328096	0.05	0
2328096	1e-05	0
2328096	0.007	0
2328096	0.003	0
2328096	0.006	0
2328096	0.004	0
2350441	0.05	0
2350441	0.05	0
2350443	0.04	0
2350456	0.0001	0
2350456	0.0001	0
2352121	0.05	0
2352122	0.002	0
2352122	0.01	0
2352123	0.01	0
2384864	0.05	0
2395080	0.001	0
2395080	0.05	0
2395085	0.001	0
2397062	0.0001	0
2398452	0.05	0
2398458	0.001	0
2469437	1e-05	0
2496723	0.0001	0
2496726	0.01	0
2500953	0.001	0
2500955	0.0001	0
2502151	0.001	0
2504233	0.005	0
2504233	0.005	0
2504250	0.005	0
2504250	0.025	0
2506906	0.02	0
2508714	0.001	0
2508714	0.01	0
2512957	0.001	0
2515880	0.01	0
2524583	0.001	0
2524583	0.01	0
2555472	0.05	0
2555472	0.05	0
2555472	0.01	0
2555472	0.05	0
2555472	0.01	0
2555472	0.01	0
2566673	0.0001	0
2568844	0.001	0
2571348	0.001	0
2571348	0.001	0
2571349	0.001	0
2585248	0.001	0
2585248	0.001	0
2724072	0.0297	0
2783969	0.01	0
2783969	0.01	0
2783969	0.01	0
2783969	0.05	0
2905742	0.0001	0
2905742	0.0001	0
3126767	0.001	0
3126767	0.05	0
3140832	0.001	0
3140832	0.01	0
3146264	0.05	0
3146266	0.05	0
3149490	0.0001	0
3149490	0.0001	0
3149490	0.007	0
3149490	0.05	0
3149490	0.004	0
3216314	0.001	0
3216316	0.05	0
3216316	0.001	0
3216316	0.05	0
3216316	0.05	0
7517448	0.01	0
7519020	0.05	0
7519020	0.05	0
7519020	0.05	0
7519020	0.05	0
7546410	0.0001	0
7546416	0.001	0
7546416	0.005	0
7546416	0.02	0
7546416	0.01	0
7546417	0.001	0
7546420	0.008	0
7552484	0.001	0
7552485	0.001	0
7552485	0.05	0
7552496	0.05	0
7552497	0.0001	0
7552512	0.01	0
7576317	0.001	0
7576318	0.001	0
7576323	0.05	0
7576323	0.001	0
7576325	0.05	0
7583441	0.0001	0
7583441	1e-05	0
7583444	0.0001	0
7600107	0.03	0
7600111	0.05	0
7600111	0.05	0
7600111	0.05	0
7600111	0.001	0
7600111	0.01	0
7627622	0.001	0
7627622	0.0001	0
7639976	0.001	0
7648285	0.025	0
7648290	0.0001	0
7648290	0.0001	0
7662193	0.0001	0
7662193	0.0001	0
7662193	0.0001	0
7662193	0.0001	0
7662199	0.001	0
7662203	0.001	0
7662203	0.001	0
7681110	0.0146	0
7691085	0.05	0
7712229	0.05	0
7712229	0.05	0
7712229	0.05	0
7718184	0.001	0
7718184	0.001	0
7718186	0.001	0
7749789	0.03	0
7749789	0.005	0
7755913	0.0001	0
7755914	0.001	0
7788423	0.005	0
7788423	0.0001	0
7794543	0.001	0
7794543	0.001	0
7794543	0.001	0
7802977	0.01	0
7802980	1e-05	0
7802981	0.0005	0
7802985	0.0001	0
7802985	0.0001	0
7802985	0.0001	0
7802988	0.025	0
7802988	0.01	0
7802990	0.001	0
7802991	0.0001	0
7834397	0.01	0
7834397	0.05	0
7834397	0.05	0
7834401	0.04	0
7834401	0.003	0
7834401	0.05	0
7834402	0.01	0
7848592	0.05	0
7848592	0.05	0
7848592	0.05	0
7848592	0.05	0
7848592	0.05	0
7848593	0.01	0
7848593	0.02	0
7848595	0.001	0
7848595	0.001	0
7859142	0.0001	0
7859142	0.0001	0
7859142	0.0001	0
7859142	0.01	0
7882101	0.0001	0
7882101	0.0001	0
7882101	0.001	0
7882101	0.0001	0
7882101	0.0001	0
7882101	0.001	0
7882104	0.0001	0
7882105	0.005	0
7888118	0.04	0
7893438	0.05	0
7893442	0.05	0
7893445	0.0001	0
7893445	0.0001	0
7903382	0.0001	0
7903382	0.0001	0
7904449	0.001	0
7904451	0.001	0
7904451	0.001	0
7904451	0.001	0
7904451	0.001	0
7904453	0.001	0
7908983	0.05	0
7908983	0.05	0
7909845	0.01	0
7912729	0.05	0
7913814	0.01	0
7913816	0.02	0
7914732	0.05	0
7914734	0.0001	0
7914734	0.001	0
7914734	0.001	0
7916051	0.01	0
7916051	0.01	0
7916051	0.01	0
7916193	0.05	0
7916193	0.001	0
7916193	0.001	0
7932082	0.0001	0
7946104	0.05	0
7946104	0.05	0
7946106	0.001	0
7946106	0.001	0
7946107	0.001	0
7965635	0.05	0
7965635	0.05	0
7986412	0.001	0
7986412	0.05	0
8011238	0.0001	0
8011238	0.0001	0
8011251	0.001	0
8011251	0.001	0
8021815	0.0001	0
8031511	0.01	0
8031517	0.0001	0
8031517	0.02	0
8043226	0.001	0
8043226	0.001	0
8060543	0.03	0
8060543	0.001	0
8060546	0.05	0
8060546	0.01	0
8060546	0.01	0
8060546	0.01	0
8060547	0.05	0
8060547	0.05	0
8083820	0.05	0
8083822	0.001	0
8086139	0.006	0
8086137	0.0001	0
8086141	0.001	0
8095541	0.0001	0
8096702	0.0001	0
8096702	0.0001	0
8098751	0.05	0
8098751	0.05	0
8100272	0.001	0
8100272	0.05	0
8101873	0.0001	0
8102854	0.008	0
8102854	0.003	0
8102854	0.0001	0
8103343	0.005	0
8104421	0.05	0
8104421	0.05	0
8105073	0.021	0
8105073	0.002	0
8105073	0.05	0
8158539	0.05	0
8158541	0.01	0
8158542	0.0001	0
8158542	0.0001	0
8158542	0.05	0
8158542	0.05	0
8207645	0.01	0
8216978	0.001	0
8216978	0.001	0
8216978	0.001	0
8216980	0.05	0
8216980	0.05	0
8216980	0.05	0
8216983	0.001	0
8216983	0.001	0
8216983	0.05	0
8216981	0.001	0
8216981	0.001	0
8216985	0.01	0
8216985	0.01	0
8229658	0.05	0
8229658	0.0001	0
8254465	0.0001	0
8254465	0.0001	0
8254467	0.001	0
8254470	0.0001	0
8254470	0.001	0
8263748	0.01	0
8263751	0.05	0
8263751	0.005	0
8263751	0.05	0
8263757	0.05	0
8263757	0.001	0
8263757	0.001	0
8267908	0.0001	0
8280413	0.0001	0
8280413	0.001	0
8286073	0.001	0
8286074	0.001	0
8286077	0.001	0
8286077	0.001	0
8286078	0.001	0
8286078	0.001	0
8286078	0.001	0
8301532	0.0001	0
8315574	0.0001	0
8315578	0.0001	0
8318174	0.001	0
8318176	0.01	0
8340889	0.0001	0
8340895	0.001	0
8357557	0.001	0
8357559	0.001	0
8388451	0.05	0
8388451	0.05	0
8391272	0.0001	0
8397942	0.05	0
8397943	0.001	0
8397944	0.001	0
8417176	0.0001	0
8417176	0.0001	0
8417176	0.0001	0
8442899	0.001	0
8442899	0.0001	0
8442899	0.0006	0
8442899	0.01	0
8442899	0.001	0
8442918	0.05	0
8442918	0.05	0
8450400	0.001	0
8450400	0.001	0
8450400	0.001	0
8450400	0.001	0
8450399	0.05	0
8450399	0.05	0
8450399	0.05	0
8450399	0.05	0
8450399	0.05	0
8450399	0.05	0
8455148	0.001	0
8455148	0.001	0
8455148	0.001	0
8466682	0.01	0
8466687	0.01	0
8466687	0.01	0
8471193	0.0001	0
8471203	0.001	0
8483111	0.01	0
8483111	0.01	0
8507422	0.001	0
8507422	0.001	0
8519448	0.0001	0
8519448	1e-06	0
8519448	0.01	0
8527072	0.0004	0
8527072	0.05	0
8527073	0.001	0
8527073	0.02	0
8527073	0.001	0
8528734	0.001	0
8528738	0.001	0
8548332	0.03	0
8548333	0.001	0
8548333	0.01	0
8548333	0.01	0
8548336	0.05	0
8548351	0.03	0
8548352	0.01	0
8548353	0.001	0
8561997	0.005	0
8561998	0.05	0
8603261	0.02	0
8603262	0.05	0
8605053	0.004	0
8605055	0.001	0
8605057	0.001	0
8605590	0.0001	0
8605592	0.002	0
8605592	0.05	0
8605592	0.02	0
8605596	0.001	0
8605596	0.02	0
8624756	0.05	0
8624756	0.005	0
8624765	0.0001	0
8624765	0.0001	0
8624765	0.0001	0
8673534	0.001	0
8673534	0.001	0
8673548	0.05	0
8673548	0.005	0
8673553	0.001	0
8673553	0.001	0
8680887	0.05	0
8724039	0.0001	0
8724039	0.0001	0
8724039	0.0001	0
8724045	0.001	0
8724045	0.001	0
8724045	0.001	0
8724047	0.001	0
8724047	0.001	0
8728041	0.0006	0
8728041	0.004	0
8728041	0.002	0
8728047	0.001	0
8757423	0.001	0
8780815	0.05	0
8780815	0.001	0
8797683	0.001	0
8797684	0.025	0
8805865	0.05	0
8805865	0.005	0
8828749	0.0001	0
8828749	0.0001	0
8838704	0.0005	0
8838704	0.05	0
8838704	0.05	0
8838704	0.005	0
8838710	0.001	0
8853724	0.05	0
8853729	0.05	0
8853731	0.05	0
8853732	0.05	0
8853737	0.001	0
8853737	0.001	0
8853738	0.05	0
8853738	0.05	0
8862283	0.0001	0
8862283	0.0001	0
8862283	0.05	0
8874629	0.01	0
8874630	0.01	0
8874630	0.01	0
8874630	0.0001	0
8882665	0.001	0
8882666	0.001	0
8882669	0.001	0
8882669	0.001	0
8883577	0.0001	0
8883577	0.0001	0
8883577	0.0001	0
8883583	0.001	0
8883583	0.05	0
8883583	0.001	0
8883583	0.0001	0
8883583	0.0001	0
8883587	0.01	0
8898667	0.001	0
8898668	0.001	0
8898668	0.001	0
8898668	0.001	0
8902063	0.005	0
8902063	0.0001	0
8902063	0.0001	0
8902063	0.0001	0
8902067	0.0001	0
8902067	0.0001	0
8902067	0.05	0
8902067	0.05	0
8902067	0.05	0
8902068	0.005	0
8902068	0.05	0
8902068	0.001	0
8902070	0.0005	0
8902070	0.0005	0
8902071	1e-05	0
8924257	0.001	0
8924257	0.001	0
8931785	0.05	0
8931785	0.05	0
8931787	0.003	0
8931787	0.005	0
8931788	0.05	0
8931788	0.01	0
8931788	0.05	0
8931788	0.05	0
8931788	0.05	0
8931794	0.001	0
8948371	0.05	0
8948371	0.05	0
8948376	0.02	0
8948376	0.05	0
8948376	0.05	0
8948376	0.001	0
8948376	0.001	0
8970469	0.001	0
8970472	0.01	0
8970472	0.001	0
8970472	0.01	0
8970472	0.001	0
8970677	0.0001	0
8970677	0.05	0
8970677	0.05	0
8970677	0.05	0
8970678	0.05	0
8970678	0.05	0
8970684	0.001	0
8970688	0.001	0
8970694	0.001	0
8970694	0.05	0
8989206	0.05	0
8989207	1e-05	0
8989211	0.0001	0
8989213	0.05	0
8989213	0.05	0
9030363	0.001	0
9052723	0.004	0
9052723	0.002	0
9052725	0.0001	0
9084790	0.01	0
9084792	0.001	0
9084795	0.0001	0
9084798	0.001	0
9084798	0.001	0
9108950	0.01	0
9108950	0.01	0
9108950	0.01	0
9108950	0.001	0
9110076	0.01	0
9110076	0.001	0
9110076	0.05	0
9111479	0.0001	0
9117453	0.001	0
9117453	0.001	0
9117462	0.05	0
9143600	0.0001	0
9143600	0.0001	0
9143607	0.05	0
9143607	0.05	0
9143607	0.05	0
9143610	0.01	0
9143610	0.01	0
9143610	0.01	0
9143610	0.01	0
9143610	0.05	0
9143610	0.01	0
9143610	0.05	0
9143610	0.05	0
9143610	0.05	0
9147419	0.05	0
9147419	0.01	0
9147422	0.05	0
9147425	0.001	0
9147428	0.05	0
9147428	0.01	0
9147430	1e-05	0
9147430	1e-05	0
9170417	0.0001	0
9170417	0.0001	0
9170422	0.01	0
9189207	0.001	0
9189216	0.001	0
9215653	0.001	0
9215651	0.001	0
9223727	0.001	0
9223735	0.0001	0
9223737	0.05	0
9223737	0.02	0
9223737	0.05	0
9233460	0.01	0
9233460	0.001	0
9241115	0.001	0
9241115	0.001	0
9241115	0.001	0
9241115	0.001	0
9241115	0.001	0
9241113	0.001	0
9256944	0.01	0
9256944	0.01	0
9256947	0.0006	0
9256947	0.02	0
9256947	0.01	0
9256947	0.002	0
9256947	0.04	0
9256947	0.04	0
9256947	0.0002	0
9256947	0.0002	0
9256947	0.0002	0
9257658	0.01	0
9302436	0.02	0
9342059	0.005	0
9342060	0.01	0
9342068	0.05	0
9342070	0.05	0
9342070	1	0
9342071	0.001	0
9342253	0.02	0
9342253	0.02	0
9342253	0.08	0
9342253	0.06	0
9342254	0.0001	0
9342254	0.001	0
9342257	0.007	0
9342257	0.03	0
9342257	0.009	0
9342257	0.04	0
9342257	0.0001	0
9342257	0.04	0
9342257	0.002	0
9342260	0.01	0
9365758	0.01	0
9365758	0.05	0
9365758	0.05	0
9365762	0.001	0
9365763	0.0001	0
9365767	0.001	0
9365767	0.001	0
9377119	0.005	0
9377121	0.001	0
9377123	0.0001	0
9377123	0.0001	0
9377123	0.0001	0
9377123	0.0001	0
9377125	0.0001	0
9386803	0.05	0
9386803	0.05	0
9386803	0.05	0
9386803	0.05	0
9386806	0.005	0
9386806	0.005	0
9386806	0.001	0
9390566	0.0001	0
9390566	0.0001	0
9390566	0.0001	0
9402067	0.05	0
9402067	0.01	0
9402067	0.05	0
9402067	0.01	0
9402067	0.01	0
9402067	0.05	0
9402071	0.001	0
9402071	0.001	0
9402074	0.01	0
9402074	0.05	0
9402074	0.01	0
9402074	0.05	0
9412698	0.0001	0
9412707	0.02	0
9420313	0.0001	0
9420313	0.0001	0
9420314	0.05	0
9420320	0.01	0
9420320	0.001	0
9436758	0.05	0
9436758	0.05	0
9456252	0.001	0
9456252	0.001	0
9456254	0.01	0
9456254	0.01	0
9456256	0.002	0
9456256	0.0001	0
9468362	0.005	0
9468370	0.001	0
9468371	0.001	0
9468371	0.001	0
9473015	0.0001	0
9473016	0.05	0
9495220	0.0001	0
9495220	0.0001	0
9495220	0.001	0
9495220	0.001	0
9495226	0.001	0
9495226	0.001	0
9495226	0.001	0
9517993	0.001	0
9520161	0.0001	0
9520164	0.0001	0
9520167	0.005	0
9520167	0.05	0
9520167	0.05	0
9520167	0.02	0
9525428	0.01	0
9525428	0.001	0
9525428	0.01	0
9525430	0.01	0
9525436	0.03	0
9525436	0.0001	0
9525437	0.01	0
9525437	0.001	0
9525440	0.01	0
9543434	0.01	0
9543447	0.05	0
9543447	0.05	0
9543447	0.01	0
9543447	0.001	0
9562040	0.003	0
9583601	0.0001	0
9583601	0.0001	0
9593457	1e-06	0
9593456	0.001	0
9593456	0.001	0
9593456	0.05	0
9593459	0.001	0
9593459	0.001	0
9593462	0.001	0
9593462	0.001	0
9593462	0.01	0
9593462	0.01	0
9593462	0.01	0
9593462	0.001	0
9593462	0.01	0
9619804	0.01	0
9619804	0.01	0
9619804	0.001	0
9619812	0.001	0
9619812	0.05	0
9631133	0.05	0
9631133	0.01	0
9631133	0.0001	0
9631134	0.001	0
9637578	0.03	0
9637578	0.02	0
9637581	0.0003	0
9662199	0.0001	0
9662202	0.001	0
9662202	0.001	0
9665498	0.001	0
9665498	0.001	0
9665498	0.001	0
9665498	0.01	0
9665498	0.001	0
9665500	1e-05	0
9665500	0.0001	0
9665500	0.05	0
9665500	1e-05	0
9665500	0.001	0
9665500	0.005	0
9665500	0.05	0
9665510	0.05	0
9665510	0.005	0
9665510	0.005	0
9677163	0.0002	0
9677163	0.02	0
9677162	0.05	0
9677162	0.02	0
9704941	0.001	0
9704944	0.018	0
9704944	0.022	0
9708403	0.01	0
9708403	0.01	0
9708403	0.01	0
9708407	0.002	0
9715843	0.05	0
9715845	0.001	0
9715847	0.05	0
9727567	0.05	0
9727566	0.0001	0
9727571	0.03	0
9727571	0.001	0
9727571	0.01	0
9727571	0.005	0
9727573	0.0001	0
9727573	0.0001	0
9727574	0.0001	0
9727574	0.0001	0
9727574	0.0001	0
9727574	0.0001	0
9732065	0.05	0
9732066	0.005	0
9732066	0.01	0
9732070	0.0001	0
9764783	1e-05	0
9764783	0.0001	0
9764784	0.0001	0
9764784	0.0001	0
9764785	0.0005	0
9764785	0.005	0
9764785	0.025	0
9764785	0.01	0
9764785	0.0005	0
9768619	0.04	0
9768624	0.05	0
9768624	0.05	0
9768624	0.05	0
9792366	0.001	0
9792366	0.001	0
9792376	0.05	0
9792378	0.0001	0
9792379	0.001	0
9792379	0.01	0
9792386	0.001	0
9792388	0.001	0
9792388	0.001	0
9792388	0.001	0
9792389	0.01	0
9792389	0.01	0
9792390	0.05	0
9792391	0.001	0
9792391	0.001	0
9803966	0.05	0
9803966	0.05	0
9803968	0.07	0
9803968	0.05	0
9803969	0.01	0
9814858	0.001	0
9814864	0.05	0
9833743	0.05	0
9833747	0.0001	0
9833749	0.001	0
9833750	0.001	0
9833851	0.0001	0
9833857	0.0001	0
9833864	0.05	0
9833864	1e-05	0
9859956	0.001	0
9859956	0.01	0
9859966	0.001	0
9859966	0.001	0
9859966	0.001	0
9859966	0.001	0
9859966	0.001	0
9863864	0.01	0
9863864	0.001	0
9863864	0.001	0
9863864	0.005	0
9863868	0.05	0
9863874	0.01	0
9863874	0.01	0
9875572	0.001	0
9875585	0.001	0
9875586	0.05	0
9875586	0.05	0
9928726	0.01	0
9928727	0.001	0
9928730	1e-05	0
10048897	0.002	0
10048897	0.001	0
10048898	0.001	0
10048898	0.0001	0
10048899	0.0001	0
10048899	0.01	0
10048900	0.06	0
10048901	0.05	0
10048903	0.001	0
10048903	0.003	0
10077170	0.001	0
10077171	0.001	0
10077174	0.003	0
10077172	0.001	0
10077172	0.05	0
10077172	0.005	0
10077178	0.0001	0
10077180	0.02	0
10077180	0.01	0
10077180	0.03	0
10197372	0.001	0
10197372	0.001	0
10197372	0.001	0
10197373	0.002	0
10197374	0.01	0
10197374	0.001	0
10197375	0.05	0
10199227	0.0001	0
10199229	0.01	0
10199229	0.01	0
10202829	0.0001	0
10202829	0.0002	0
10202829	0.05	0
10202829	0.003	0
10202829	0.05	0
10202829	0.06	0
10202829	0.002	0
10202829	0.002	0
10202829	0.0002	0
10202829	0.01	0
10203381	0.0004	0
10203381	0.0001	0
10203383	0.001	0
10203382	0.001	0
10203382	0.05	0
10207539	0.01	0
10207539	0.001	0
10207541	0.0001	0
10207541	0.001	0
10207546	0.02	0
10207554	0.001	0
10225227	0.0005	0
10225227	0.0005	0
10225227	0.0001	0
10225227	0.005	0
10225227	0.001	0
10225229	0.05	0
10235510	0.001	0
10235510	0.001	0
10357376	0.03	0
10357376	0.02	0
10357376	0.005	0
10357376	0.03	0
10357375	0.0001	0
10357382	0.0001	0
10357383	0.001	0
10360804	0.0001	0
10360806	0.001	0
10360806	0.001	0
10360806	0.001	0
10371168	0.001	0
10371168	0.001	0
10371168	0.01	0
10371169	2e-05	0
10371169	0.03	0
10371169	0.04	0
10371169	0.01	0
10371169	0.02	0
10371175	0.0001	0
10371175	0.0001	0
10371175	0.0001	0
10371174	0.001	0
10371174	0.001	0
10371176	0.0001	0
10371178	0.05	0
10371178	0.05	0
10371179	0.00011	0
10397536	0.01	0
10397536	0.01	0
10397544	0.05	0
10397544	0.05	0
10397544	0.0001	0
10416527	0.001	0
10416531	0.0001	0
10421241	0.001	0
10421244	0.05	0
10421247	0.05	0
10428102	0.05	0
10428104	0.001	0
10428104	0.01	0
10428104	0.01	0
10428112	0.05	0
10428112	0.05	0
10428114	0.001	0
10428114	0.001	0
10428114	0.001	0
10428114	0.05	0
10430217	0.001	0
10449281	0.02	0
10449281	0.001	0
10449283	0.05	0
10449283	0.001	0
10449283	0.002	0
10449290	0.001	0
10449290	0.002	0
10449291	0.02	0
10449291	0.03	0
10449291	0.13	0
10449291	0.0051	0
10449291	0.01	0
10449291	0.03	0
10458617	0.001	0
10458617	0.001	0
10458618	0.02	0
10458618	0.02	0
10458618	0.01	0
10458618	1	0
10458618	0.02	0
10458618	0.05	0
10458618	0.01	0
10458618	0.1	0
10458621	0.0001	0
10458621	0.05	0
10458621	0.0001	0
10458623	0.01	0
10458623	0.01	0
10458623	0.05	0
10465073	1e-05	0
10465073	0.001	0
10465079	0.0001	0
10509563	0.001	0
10509563	0.05	0
10509567	0.05	0
10509567	0.01	0
10509567	0.01	0
10509567	0.05	0
10509569	0.001	0
10509569	0.001	0
10509568	0.0001	0
10509568	1e-05	0
10513641	0.0001	0
10513641	0.001	0
10513644	0.01	0
10513647	0.05	0
10513647	0.001	0
10513647	0.01	0
10513647	0.01	0
10513647	0.05	0
10513647	0.05	0
10513647	0.05	0
10513647	0.05	0
10513647	0.01	0
10513647	0.05	0
10513647	0.05	0
10513650	0.001	0
10513653	0.001	0
10513653	0.001	0
10513653	0.001	0
10534143	0.001	0
10534143	0.001	0
10534143	0.001	0
10534144	0.001	0
10534146	0.05	0
10534146	0.05	0
10534150	0.05	0
10534150	0.05	0
10546852	0.05	0
10546853	0.05	0
10546858	0.01	0
10546858	0.05	0
10546863	0.04	0
10546863	0.04	0
10546863	0.03	0
10546864	0.0001	0
10563713	0.05	0
10563713	0.001	0
10563713	0.0001	0
10563713	0.0001	0
10597775	0.0001	0
10597779	0.001	0
10597780	0.05	0
10597780	0.05	0
10630519	0.05	0
10634199	0.0001	0
10634199	0.0001	0
10634202	0.05	0
10708052	0.001	0
10708055	0.001	0
10708057	0.001	0
10708060	0.004	0
10708060	0.02	0
10708290	0.01	0
10708290	0.01	0
10708290	0.001	0
10714566	0.0001	0
10714567	0.01	0
10716495	0.0001	0
10716500	0.001	0
10716500	0.001	0
10716504	0.0001	0
10716507	0.001	0
10716507	0.001	0
10716507	0.001	0
10716507	0.001	0
10716507	0.001	0
10716507	0.001	0
10716507	0.001	0
10716507	0.001	0
10716507	0.001	0
10716508	0.05	0
10737429	0.001	0
10743509	0.01	0
10743509	0.03	0
10743510	0.05	0
10743510	0.05	0
10743519	0.0001	0
10743522	0.0001	0
10770347	0.22	0
10770347	0.17	0
10770347	0.75	0
10770352	0.01	0
10770531	0.001	0
10770532	0.05	0
10770532	0.05	0
10770534	0.0001	0
10770538	0.001	0
10770537	0.03	0
10770539	0.0001	0
10770544	0.001	0
10770544	0.001	0
10770544	0.045	0
10770546	0.001	0
10770548	0.001	0
10780708	0.001	0
10780713	0.01	0
10780719	0.0005	0
10800525	0.0005	0
10807196	0.05	0
10807197	0.001	0
10836751	0.001	0
10836751	0.001	0
10836753	0.001	0
10836756	0.05	0
10836756	0.05	0
10839584	0.0001	0
10839585	0.001	0
10839592	0.0002	0
10839592	0.0001	0
10839594	0.001	0
10839594	0.013	0
10839594	0.001	0
10839594	0.001	0
10839595	0.001	0
10839595	0.01	0
10839595	0.01	0
10839663	0.001	0
10842855	0.0001	0
10843525	0.001	0
10843526	0.001	0
10843531	0.0001	0
10843531	0.001	0
10853971	0.01	0
10853972	0.01	0
10853974	0.01	0
10853978	0.01	0
10853979	0.001	0
10853979	0.05	0
10853980	0.01	0
10853981	0.0001	0
10866229	5e-05	0
10866229	0.005	0
10866231	0.02	0
10866231	0.02	0
10866235	0.001	0
10877492	0.001	0
10894269	0.01	0
10894283	0.001	0
10894287	0.02	0
10897501	0.01	0
10897501	0.001	0
10930144	0.0001	0
10930144	0.0001	0
10930149	0.0001	0
10930152	0.001	0
10930154	0.001	0
10935685	0.001	0
10935685	0.001	0
10935688	0.005	0
10935688	0.005	0
10935688	0.08	0
10935692	0.05	0
10935692	0.05	0
10935692	0.05	0
10961604	0.0001	0
10969345	0.001	0
10969345	0.001	0
10969345	0.001	0
10969350	0.001	0
10969351	0.001	0
10969351	0.01	0
10969351	0.001	0
10969352	0.001	0
10983634	0.001	0
10983635	0.0005	0
10983637	0.0001	0
10983650	0.01	0
10983650	0.01	0
10983650	0.02	0
10985307	0.008	0
10985318	0.001	0
10985319	0.01	0
10997397	0.0001	0
10997397	0.0001	0
10997402	0.01	0
11015147	0.0001	0
11015148	0.0001	0
11015157	0.001	0
11035617	0.001	0
11035619	0.001	0
11035619	0.001	0
11035618	0.05	0
11061654	0.001	0
11061656	0.02	0
11061656	0.01	0
11061656	0.01	0
11061659	0.05	0
11064500	0.05	0
11064502	0.0001	0
11064508	0.001	0
11064508	0.001	0
11064508	0.001	0
11064509	0.05	0
11064509	0.05	0
11064509	0.05	0
11089610	0.001	0
11089610	0.05	0
11089610	0.01	0
11089611	0.003	0
11089611	0.04	0
11089611	0.009	0
11089611	0.05	0
11089611	0.009	0
11089611	0.009	0
11089623	0.0005	0
11089623	0.0005	0
11101053	0.001	0
11101062	0.0001	0
11101069	0.02	0
11103040	0.01	0
11103041	0.05	0
11103041	0.001	0
11103041	0.05	0
11103050	0.01	0
11103050	0.001	0
11103050	0.01	0
11114831	0.05	0
11114837	0.05	0
11115951	0.001	0
11119431	0.01	0
11125882	0.001	0
11125882	0.001	0
11125896	0.01	0
11125896	0.005	0
11125908	0.001	0
11126422	0.05	0
11126422	0.05	0
11141241	0.0001	0
11141241	0.0001	0
11141243	0.0001	0
11141243	0.0001	0
11153663	0.0001	0
11153666	0.005	0
11153666	0.05	0
11153666	0.001	0
11176266	0.001	0
11176266	0.001	0
11176266	0.001	0
11176266	0.0001	0
11176266	0.0001	0
11176266	0.0001	0
11177586	0.0001	0
11177586	0.05	0
11177586	0.05	0
11177586	0.01	0
11192850	0.0001	0
11192866	0.05	0
11192868	0.001	0
11192872	0.001	0
11192872	0.001	0
11192873	0.001	0
11192873	0.001	0
11192873	0.001	0
11216926	0.0001	0
11216926	0.0001	0
11216928	0.0001	0
11216928	0.0001	0
11224931	0.001	0
11224931	0.0001	0
11224931	0.0001	0
11242141	0.01	0
11242143	0.001	0
11242149	0.001	0
11242182	0.0001	0
11242182	0.002	0
11242184	0.001	0
11242193	0.007	0
11242196	0.001	0
11242196	0.001	0
11242196	0.001	0
11242201	0.01	0
11242201	0.01	0
11273212	0.001	0
11273216	0.01	0
11316992	0.001	0
11316992	0.0001	0
11316992	0.0001	0
11316992	0.0001	0
11316992	0.0001	0
11316992	0.0001	0
11316998	0.001	0
11316998	0.001	0
11317070	0.001	0
11317070	0.001	0
11317070	0.01	0
11317070	0.03	0
11317070	0.02	0
11317070	0.001	0
11317071	0.0002	0
11317071	0.04	0
11317071	0.0001	0
11317071	0.0001	0
11317072	0.001	0
11317072	0.001	0
11317072	0.001	0
11317073	0.05	0
11317073	0.005	0
11317073	0.05	0
11317073	0.005	0
11317074	0.001	0
11317074	0.001	0
11317075	0.001	0
11317075	0.0001	0
11317075	1e-05	0
11361789	0.05	0
11361813	0.05	0
11361813	0.05	0
11361813	0.05	0
11361936	0.001	0
11361936	0.001	0
11362043	0.0001	0
11362098	0.01	0
11362098	0.01	0
11362098	0.01	0
11362098	0.01	0
11362098	0.01	0
11362098	0.01	0
11362098	0.05	0
11371686	0.01	0
11371687	0.02	0
11371687	0.02	0
11371691	0.002	0
11391167	0.001	0
11391170	0.001	0
11399962	0.001	0
11399973	0.05	0
11399973	0.05	0
11399973	0.05	0
11399976	0.0001	0
11399982	0.001	0
11404516	0.05	0
11404517	0.01	0
11404519	0.0001	0
11404520	0.05	0
11404520	0.01	0
11404520	0.05	0
11404520	0.05	0
11404532	0.001	0
11404536	0.001	0
11404536	0.001	0
11404536	0.001	0
11404539	0.05	0
11404543	0.03	0
11416710	0.02	0
11416712	0.002	0
11416712	0.0001	0
11416714	0.001	0
11416714	0.001	0
11416716	0.001	0
11416718	0.001	0
11416717	0.01	0
11416717	0.01	0
11416717	0.01	0
11416719	0.001	0
11416735	0.05	0
11426072	0.001	0
11426076	0.05	0
11464141	0.01	0
11464141	0.05	0
11464141	0.001	0
11464144	0.001	0
11464144	0.05	0
11464148	0.02	0
11464149	0.0001	0
11464149	0.0001	0
11464150	0.05	0
11468424	0.001	0
11468424	0.0001	0
11468425	0.01	0
11468425	0.01	0
11468425	0.001	0
11468425	0.001	0
11468428	0.0001	0
11468428	0.0001	0
11468428	0.001	0
11468428	0.01	0
11468428	0.01	0
11483162	0.05	0
11504959	0.0001	0
11504963	0.001	0
11504976	0.0001	0
11504976	0.0001	0
11504976	0.03	0
11504982	0.05	0
11504984	0.001	0
11504992	0.05	0
11504992	0.005	0
11511819	0.001	0
11511819	0.05	0
11511819	0.01	0
11511819	0.001	0
11511824	0.001	0
11511824	0.05	0
11511824	0.001	0
11522214	0.007	0
11546937	0.05	0
11546943	0.05	0
11546945	0.0001	0
11546946	0.05	0
11579235	0.01	0
11579243	0.002	0
11579243	0.02	0
11579244	0.0001	0
11579244	0.005	0
11579244	0.0001	0
11579275	0.001	0
11579275	0.05	0
11579275	0.001	0
11579275	0.05	0
11579275	0.001	0
11579275	0.001	0
11587633	0.0001	0
11588506	0.01	0
11588506	0.1	0
11588506	0.05	0
11588508	0.01	0
11588508	0.01	0
11600825	0.001	0
11600828	0.001	0
11600828	0.001	0
11684929	0.001	0
11684929	0.05	0
11684929	0.001	0
11684929	0.001	0
11684930	0.01	0
11694826	0.05	0
11694827	0.001	0
11694828	0.001	0
11694840	0.001	0
11694840	0.001	0
11694840	0.001	0
11698700	0.001	0
11707667	0.0001	0
11707667	0.001	0
11707669	0.05	0
11707677	0.001	0
11707677	0.001	0
11707675	0.001	0
11707678	0.001	0
11707678	0.001	0
11737332	0.05	0
11737332	0.05	0
11737332	0.01	0
11737343	0.001	0
11737343	0.001	0
11737352	1e-05	0
11737352	0.001	0
11737354	0.05	0
11737356	0.01	0
11737372	0.0001	0
11737372	0.0001	0
11737373	0.001	0
11737375	0.001	0
11737382	0.001	0
11737382	0.001	0
11737381	0.05	0
11737381	0.001	0
11740189	0.0001	0
11740192	0.0003	0
11740194	0.001	0
11740194	0.001	0
11741159	0.0001	0
11741159	0.0001	0
11741159	0.001	0
11741159	0.001	0
11741159	0.001	0
11741167	0.001	0
11744832	0.001	0
11744832	0.001	0
11744832	0.001	0
11744836	0.001	0
11782586	0.0001	0
11782596	0.05	0
11788069	0.001	0
11788076	0.05	0
11807305	0.05	0
11807308	0.05	0
11807309	0.05	0
11807312	0.03	0
11807312	0.001	0
11807312	0.01	0
11807312	0.001	0
11807312	0.001	0
11807312	0.001	0
11832682	0.02	0
11832685	0.02	0
11832685	0.01	0
11832688	0.05	0
11832688	0.001	0
11832688	0.001	0
11832691	0.05	0
11832692	0.01	0
11834948	0.01	0
11834958	0.001	0
11834959	0.02	0
11834959	0.001	0
11872994	0.0001	0
11872994	0.005	0
11872994	0.0001	0
11872994	0.0001	0
11872994	0.001	0
11872994	1e-05	0
11872994	0.0001	0
11872994	0.0001	0
11872994	0.01	0
11873000	0.001	0
11873000	0.001	0
11873002	0.001	0
11873002	0.001	0
11873003	0.001	0
11873007	0.05	0
11873010	0.001	0
11873070	0.001	0
11873071	0.0001	0
11873073	0.001	0
11873073	0.001	0
11917241	0.05	0
11917242	0.05	0
11917244	0.0005	0
11917244	0.0005	0
11917246	0.001	0
11919486	0.0001	0
11919486	0.0001	0
11953463	0.01	0
11953465	0.0001	0
11953472	0.001	0
11953472	0.001	0
11953474	0.001	0
11953474	0.001	0
11953474	0.001	0
11964524	0.02	0
11964527	0.05	0
11964529	0.001	0
11964532	0.01	0
11964551	0.001	0
11964551	0.01	0
11981359	0.001	0
11981360	0.001	0
11981362	0.001	0
11981362	0.001	0
11981362	0.01	0
11981368	0.0001	0
11981368	0.0001	0
12004269	0.001	0
12004271	0.0001	0
12004271	0.0001	0
12004272	0.001	0
12004275	0.05	0
12004275	0.05	0
12004276	0.001	0
12010356	0.0001	0
12045491	0.001	0
12045491	0.001	0
12045492	0.05	0
12045676	0.01	0
12045676	0.001	0
12045676	0.001	0
12045676	0.01	0
12045676	0.002	0
12045678	0.001	0
12045680	0.001	0
12048359	0.01	0
12048361	0.05	0
12048361	0.01	0
12048361	0.05	0
12048361	0.05	0
12048372	0.05	0
12048372	0.05	0
12055028	0.0001	0
12055030	0.001	0
12059948	0.001	0
12131185	0.001	0
12131190	0.001	0
12131190	0.001	0
12131192	0.01	0
12131192	0.05	0
12131192	0.05	0
12131192	0.01	0
12131206	0.01	0
12131215	0.001	0
12133263	0.001	0
12133263	0.02	0
12133263	0.05	0
12138344	0.001	0
12138344	0.01	0
12138349	0.0001	0
12138352	0.05	0
12139659	0.01	0
12154338	0.001	0
12154339	0.01	0
12154339	0.01	0
12154339	0.001	0
12154339	0.01	0
12154339	0.05	0
12154340	0.001	0
12154340	0.001	0
12172080	0.001	0
12172083	0.0001	0
12172084	0.05	0
12172088	0.001	0
12172088	0.001	0
12172088	0.0001	0
12172088	0.0001	0
12172091	0.05	0
12218390	0.05	0
12218393	0.001	0
12218393	0.001	0
12218393	0.05	0
12218399	0.004	0
12351945	0.001	0
12351950	0.05	0
12351950	0.001	0
12351950	0.005	0
12351950	0.001	0
12351952	1e-06	0
12351955	0.001	0
12351955	0.001	0
12351955	0.01	0
12352148	0.001	0
12352148	0.001	0
12352151	0.001	0
12352155	0.01	0
12370501	0.0001	0
12370501	0.0001	0
12370520	0.05	0
12370520	0.02	0
12394793	0.001	0
12394793	0.001	0
12394793	0.002	0
12394794	0.001	0
12394798	0.0001	0
12394798	0.0001	0
12394799	0.001	0
12394799	0.0001	0
12394799	0.0001	0
12396692	0.001	0
12396692	0.001	0
12409740	0.05	0
12409740	0.01	0
12409740	0.05	0
12409739	0.001	0
12437859	0.04	0
12437859	0.01	0
12441799	0.0001	0
12441799	0.0001	0
12441803	0.01	0
12441805	0.001	0
12442735	0.001	0
12444941	0.01	0
12444941	0.05	0
12444941	0.03	0
12444942	0.05	0
12461413	0.05	0
12461413	0.01	0
12461413	0.05	0
12473833	0.001	0
12473840	0.001	0
12473840	0.001	0
12473840	0.001	0
12473841	0.05	0
12473841	0.05	0
12478070	0.001	0
12534956	0.001	0
12534958	0.01	0
12534958	0.01	0
12534960	0.05	0
12545081	0.001	0
12545086	0.01	0
12556684	0.001	0
12556684	0.001	0
12556686	0.0001	0
12556686	0.03	0
12556688	0.0001	0
12556688	0.0001	0
12556688	0.0001	0
12556688	0.001	0
12571521	0.01	0
12571523	0.05	1
12571525	0.001	0
12571531	0.0001	0
12571532	0.01	0
12598772	0.05	0
12598772	0.05	0
12598772	0.0001	0
12598772	0.01	0
12598772	0.001	0
12598772	0.05	0
12598774	0.0001	0
12598774	0.0001	0
12598774	0.0001	0
12626885	0.001	0
12626885	0.01	0
12626891	0.001	0
12626894	0.0001	0
12640196	0.001	0
12640196	0.001	0
12640197	0.001	0
12640197	0.001	0
12640197	0.001	0
12640198	0.0001	0
12640201	0.0001	0
12640206	0.001	0
12640206	0.0001	0
12640206	0.0001	0
12640206	0.001	0
12646789	0.001	0
12646790	0.0001	0
12646793	0.05	0
12646793	0.0001	0
12646793	0.005	0
12660529	0.02	0
12660529	0.001	0
12660530	0.001	0
12660532	0.001	0
12660532	0.001	0
12679699	0.05	0
12679699	0.05	0
12679702	0.01	0
12679707	0.03	0
12679707	0.001	0
12679708	0.001	0
12679708	0.001	0
12679708	0.001	0
12700449	0.001	0
12700449	0.001	0
12700456	0.001	0
12702127	0.001	0
12724008	0.5	0
12737641	0.05	0
12737641	0.05	0
12737641	0.1	0
12737641	0.05	0
12737642	0.05	0
12792357	0.01	0
12794543	0.001	0
12794543	0.001	0
12794551	0.05	0
12794551	0.05	0
12794556	0.001	0
12794557	0.001	0
12799551	0.005	0
12799551	0.05	0
12799551	0.005	0
12799551	0.05	0
12799551	0.005	0
12799554	1	0
12799554	0.001	0
12799554	0.01	0
12799555	0.05	0
12799555	0.001	0
12816618	0.01	0
12816618	0.05	0
12816618	0.05	0
12819514	0.01	0
12819523	0.05	0
12824779	0.001	0
12824780	0.0001	0
12824783	0.01	0
12824786	0.001	0
12824792	0.0005	0
12824792	0.0005	0
12824792	0.0005	0
12843739	0.0001	0
12843739	0.0001	0
12843741	0.026	0
12843742	0.001	0
12843742	0.001	0
12843742	0.001	0
12843742	0.001	0
12843742	0.001	0
12843750	0.001	0
12853745	0.01	0
12853748	0.001	0
12853748	0.001	0
12853868	0.05	0
12853868	0.01	0
12853868	0.05	0
12859326	0.001	0
12859326	0.001	0
12859326	0.001	0
12859327	0.0001	0
12869832	0.001	0
12869832	0.001	0
12869832	0.0012	0
12869832	0.001	0
12869833	0.0001	0
12869840	0.001	0
12869842	0.001	0
12869842	0.001	0
12869842	0.001	0
12870542	0.0001	0
12880491	0.001	0
12880491	0.001	0
12891060	0.0001	0
12891065	0.2	0
12891066	0.01	0
12891066	0.01	0
12891066	0.05	0
12891066	0.01	0
12891071	0.0001	0
12902798	0.001	0
12902798	0.001	0
12902800	0.001	0
12902804	0.001	0
12902804	0.001	0
12902806	0.05	0
12902810	0.01	0
12960821	0.001	0
12960822	2e-05	0
12960824	0.0001	0
12960824	0.02	0
12960823	0.05	0
12960825	0.0001	0
12960825	0.0001	0
12960829	0.001	0
12960829	0.001	0
14501790	0.01	0
14501790	0.05	0
14501790	0.01	0
14501792	0.05	0
14501793	0.0001	0
14501794	0.0001	0
14502004	0.005	0
14502004	0.005	0
14502007	0.01	0
14502007	0.05	0
14502008	0.0001	0
14523277	0.001	0
14525542	0.001	0
14525542	0.001	0
[truncated: 7,361 more rows]
