# Supplementary material for: Statistical inference and effect measures in abstracts of major HIV and AIDS journals, 1987–2022: A systematic review
Source: Glob Epidemiol. 2025 Jul 25;10:100213. doi: 10.1016/j.gloepi.2025.100213 (PMC12337199; doi:10.1016/j.gloepi.2025.100213)
Supplement: Supplementary file 8 — Supplementary material 8 [file mmc8.xls]

## Sheet: TenHIVAIDSJournals
pmid	TA	pubyear	p_use	SigTerm	CIany	EMPTY	NNT	NNH	RateDiff	RiskDiff1	RateRatio	RiskRatio	HazardRatio	OddsRatio1
1280682	J Acquir Immune Defic Syndr (1988)	1992	0	0	0	0	0	0	0	0	0	0	0	0
1280683	J Acquir Immune Defic Syndr (1988)	1992	0	0	0	0	0	0	0	0	0	0	0	0
1281642	AIDS	1992	0	0	0	0	0	0	0	0	0	0	0	0
1281643	AIDS	1992	1	0	0	0	0	0	0	0	0	0	0	0
1281644	AIDS	1992	0	0	0	1	0	0	0	0	0	0	0	0
1282015	AIDS	1992	1	1	0	0	0	0	0	0	0	0	0	0
1283518	AIDS	1992	0	0	0	0	0	0	0	0	0	0	0	0
1283519	AIDS	1992	0	1	0	0	0	0	0	0	0	0	0	0
1283520	AIDS	1992	0	0	0	0	0	0	0	0	0	0	0	0
1283521	AIDS	1992	0	0	0	0	0	0	0	0	0	0	0	0
1283522	AIDS	1992	0	0	0	1	0	0	0	0	0	0	0	0
1301062	AIDS	1992	0	0	0	0	0	0	0	0	0	0	0	0
1307680	AIDS	1992	0	0	0	1	0	0	0	0	0	0	0	0
1310734	J Acquir Immune Defic Syndr (1988)	1992	0	0	0	0	0	0	0	0	0	0	0	0
1311934	AIDS	1992	0	0	1	0	0	0	0	0	0	0	0	1
1311935	AIDS	1992	0	0	0	1	0	0	0	0	0	0	0	0
1311936	AIDS	1992	0	0	0	1	0	0	0	0	0	0	0	0
1312594	J Acquir Immune Defic Syndr (1988)	1992	0	0	1	0	0	0	0	0	0	0	0	0
1312595	J Acquir Immune Defic Syndr (1988)	1992	0	0	0	0	0	0	0	0	0	0	0	0
1312596	J Acquir Immune Defic Syndr (1988)	1992	0	0	0	1	0	0	0	0	0	0	0	0
1313682	AIDS	1992	1	1	0	0	0	0	0	0	0	0	0	0
1313683	AIDS	1992	0	0	0	1	0	0	0	0	0	0	0	0
1313865	J Acquir Immune Defic Syndr (1988)	1992	0	1	0	0	0	0	0	0	0	0	0	0
1314611	AIDS	1992	0	0	0	1	0	0	0	0	0	0	0	0
1314612	AIDS	1992	0	0	0	1	0	0	0	0	0	0	0	0
1316959	J Acquir Immune Defic Syndr (1988)	1992	0	0	0	0	0	0	0	0	0	0	0	0
1316960	J Acquir Immune Defic Syndr (1988)	1992	0	0	0	0	0	0	0	0	0	0	0	0
1316961	J Acquir Immune Defic Syndr (1988)	1992	0	0	0	0	0	0	0	0	0	0	0	0
1318363	J Acquir Immune Defic Syndr (1988)	1992	1	1	0	0	0	0	0	0	0	0	0	0
1318364	J Acquir Immune Defic Syndr (1988)	1992	0	1	0	0	0	0	0	0	0	0	0	0
1318365	J Acquir Immune Defic Syndr (1988)	1992	0	1	0	0	0	0	0	0	0	0	0	0
1318366	J Acquir Immune Defic Syndr (1988)	1992	0	0	0	0	0	0	0	0	0	0	0	0
1318367	J Acquir Immune Defic Syndr (1988)	1992	0	0	0	0	0	0	0	0	0	0	0	0
1319717	AIDS	1992	0	0	0	0	0	0	0	0	0	0	0	0
1323973	AIDS	1992	0	0	0	1	0	0	0	0	0	0	0	0
1325556	J Acquir Immune Defic Syndr (1988)	1992	0	0	0	0	0	0	0	0	0	0	0	0
1326994	AIDS	1992	0	0	1	0	0	0	0	0	0	0	0	1
1326995	AIDS	1992	0	0	0	1	0	0	0	0	0	0	0	0
1326996	AIDS	1992	0	0	0	0	0	0	0	0	0	0	0	0
1329846	AIDS	1992	0	0	0	1	0	0	0	0	0	0	0	0
1329847	AIDS	1992	0	0	0	0	0	0	0	0	0	0	0	0
1329848	AIDS	1992	0	1	0	0	0	0	0	0	0	0	0	0
1329849	AIDS	1992	1	0	0	0	0	0	0	0	0	0	0	0
1333528	J Acquir Immune Defic Syndr (1988)	1992	0	1	0	0	0	0	0	0	0	0	0	0
1333529	J Acquir Immune Defic Syndr (1988)	1992	0	1	0	0	0	0	0	0	0	0	0	0
1333530	J Acquir Immune Defic Syndr (1988)	1992	0	1	0	0	0	0	0	0	0	0	0	0
1333531	J Acquir Immune Defic Syndr (1988)	1992	0	1	0	0	0	0	0	0	0	0	0	0
1334675	AIDS	1992	0	1	0	0	0	0	0	0	0	0	0	0
1334676	AIDS	1992	0	0	0	1	0	0	0	0	0	0	0	0
1334677	AIDS	1992	0	0	0	1	0	0	0	0	0	0	0	0
1335273	AIDS	1992	0	1	0	0	0	0	0	0	0	0	0	0
1335274	AIDS	1992	0	1	0	0	0	0	0	0	0	0	0	0
1337255	AIDS	1992	0	0	0	1	0	0	0	0	0	0	0	0
1346274	J Acquir Immune Defic Syndr (1988)	1992	0	0	0	0	0	0	0	0	0	0	0	0
1346633	J Acquir Immune Defic Syndr (1988)	1992	0	1	0	0	0	0	0	0	0	0	0	0
1346634	J Acquir Immune Defic Syndr (1988)	1992	0	0	0	0	0	0	0	0	0	0	0	0
1346807	J Acquir Immune Defic Syndr (1988)	1992	1	0	0	0	0	0	0	0	0	0	0	0
1346808	J Acquir Immune Defic Syndr (1988)	1992	0	0	0	1	0	0	0	0	0	0	0	0
1346809	J Acquir Immune Defic Syndr (1988)	1992	0	0	0	1	0	0	0	0	0	0	0	0
1347451	AIDS	1992	0	0	0	1	0	0	0	0	0	0	0	0
1347787	J Acquir Immune Defic Syndr (1988)	1992	1	1	0	0	0	0	0	0	0	0	0	0
1348416	AIDS	1992	1	1	0	0	0	0	0	0	0	0	0	0
1348417	AIDS	1992	0	0	0	0	0	0	0	0	0	0	0	0
1348418	AIDS	1992	0	1	0	0	0	0	0	0	0	0	0	0
1348535	J Acquir Immune Defic Syndr (1988)	1992	1	1	0	0	0	0	0	0	0	0	0	0
1348943	AIDS	1992	0	0	0	0	0	0	0	0	0	0	0	0
1348944	AIDS	1992	0	0	0	0	0	0	0	0	0	0	0	0
1348945	AIDS	1992	1	1	0	0	0	0	0	0	0	0	0	0
1348946	AIDS	1992	0	0	0	0	0	0	0	0	0	0	0	0
1348947	AIDS	1992	0	0	0	1	0	0	0	0	0	0	0	0
1352105	AIDS	1992	0	1	0	0	0	0	0	0	0	0	0	0
1352106	AIDS	1992	1	0	0	0	0	0	0	0	0	0	0	0
1352107	AIDS	1992	0	0	0	0	0	0	0	0	0	0	0	0
1354446	AIDS	1992	0	0	0	0	0	0	0	0	0	0	0	0
1354447	AIDS	1992	0	1	0	0	0	0	0	0	0	0	0	0
1354448	AIDS	1992	1	1	1	0	0	0	0	0	0	0	0	0
1354449	AIDS	1992	1	1	0	0	0	0	0	0	0	0	0	0
1354450	AIDS	1992	1	0	0	0	0	0	0	0	0	0	0	0
1354451	AIDS	1992	0	0	0	1	0	0	0	0	0	0	0	0
1355112	J Acquir Immune Defic Syndr (1988)	1992	0	1	0	0	0	0	0	0	0	0	0	0
1355113	J Acquir Immune Defic Syndr (1988)	1992	0	0	0	1	0	0	0	0	0	0	0	0
1355556	J Acquir Immune Defic Syndr (1988)	1992	0	1	1	0	0	0	0	0	0	0	0	0
1355557	J Acquir Immune Defic Syndr (1988)	1992	0	0	0	0	0	0	0	0	0	0	0	0
1356351	AIDS	1992	0	0	0	1	0	0	0	0	0	0	0	0
1356352	AIDS	1992	0	0	0	0	0	0	0	0	0	0	0	0
1357151	J Acquir Immune Defic Syndr (1988)	1992	1	0	0	0	0	0	0	0	0	0	0	1
1357152	J Acquir Immune Defic Syndr (1988)	1992	0	0	0	0	0	0	0	0	0	0	0	0
1357153	J Acquir Immune Defic Syndr (1988)	1992	1	0	0	0	0	0	0	0	0	0	0	0
1360538	J Acquir Immune Defic Syndr (1988)	1992	0	0	0	1	0	0	0	0	0	0	0	0
1361339	AIDS	1992	1	1	0	0	0	0	0	0	0	0	0	0
1361340	AIDS	1992	1	1	0	0	0	0	0	0	0	0	0	0
1361742	AIDS	1992	1	0	0	0	0	0	0	0	0	0	0	0
1361743	AIDS	1992	0	0	0	0	0	0	0	0	0	0	0	0
1361744	AIDS	1992	0	0	0	0	0	0	0	0	0	0	0	0
1361745	AIDS	1992	1	1	0	0	0	0	0	0	0	0	0	0
1361746	AIDS	1992	1	0	0	0	0	0	0	0	0	0	0	0
1361747	AIDS	1992	1	1	0	0	0	0	0	0	0	0	0	0
1361748	AIDS	1992	0	1	0	0	0	0	0	0	0	0	0	0
1361749	AIDS	1992	0	0	0	1	0	0	0	0	0	0	0	0
1361750	AIDS	1992	0	0	0	1	0	0	0	0	0	0	0	0
1361751	AIDS	1992	0	0	0	1	0	0	0	0	0	0	0	0
1362878	AIDS	1992	1	1	0	0	0	0	0	0	0	0	0	0
1362879	AIDS	1992	0	1	0	0	0	0	0	0	0	0	0	0
1362880	AIDS	1992	0	1	0	0	0	0	0	0	0	0	0	0
1362881	AIDS	1992	0	0	0	1	0	0	0	0	0	0	0	0
1362882	AIDS	1992	0	0	0	1	0	0	0	0	0	0	0	0
1370692	J Acquir Immune Defic Syndr (1988)	1992	0	0	0	0	0	0	0	0	0	0	0	0
1371157	J Acquir Immune Defic Syndr (1988)	1992	0	1	0	0	0	0	0	0	0	0	0	0
1371319	J Acquir Immune Defic Syndr (1988)	1992	0	0	0	0	0	0	0	0	0	0	0	0
1371924	AIDS	1992	0	0	0	0	0	0	0	0	0	0	0	0
1371925	AIDS	1992	0	0	0	0	0	0	0	0	0	0	0	0
1372352	J Acquir Immune Defic Syndr (1988)	1992	0	0	0	0	0	0	0	0	0	0	0	0
1372353	J Acquir Immune Defic Syndr (1988)	1992	0	1	0	0	0	0	0	0	0	0	0	0
1372354	J Acquir Immune Defic Syndr (1988)	1992	1	0	0	0	0	0	0	0	0	0	0	0
1373063	AIDS	1992	0	0	0	0	0	0	0	0	0	0	0	0
1373064	AIDS	1992	1	1	0	0	0	0	0	0	0	0	0	0
1373627	AIDS	1992	0	0	0	0	0	0	0	0	0	0	0	0
1373628	AIDS	1992	0	0	0	1	0	0	0	0	0	0	0	0
1375290	J Acquir Immune Defic Syndr (1988)	1992	0	0	0	0	0	0	0	0	0	0	0	0
1375291	J Acquir Immune Defic Syndr (1988)	1992	0	0	0	0	0	0	0	0	0	0	0	0
1377241	J Acquir Immune Defic Syndr (1988)	1992	0	0	0	0	0	0	0	0	0	0	0	0
1377473	AIDS	1992	0	0	0	0	0	0	0	0	0	0	0	0
1377474	AIDS	1992	1	1	0	0	0	0	0	0	0	0	0	0
1377475	AIDS	1992	0	0	0	1	0	0	0	0	0	0	0	0
1381438	J Acquir Immune Defic Syndr (1988)	1992	0	1	0	0	0	0	0	0	0	0	0	0
1382453	AIDS	1992	0	0	0	1	0	0	0	0	0	0	0	0
1383491	J Acquir Immune Defic Syndr (1988)	1992	0	0	0	0	0	0	0	0	0	0	0	0
1384557	AIDS	1992	1	0	0	0	0	0	0	0	0	0	0	0
1387417	J Acquir Immune Defic Syndr (1988)	1992	0	0	0	0	0	0	0	0	0	0	0	0
1387684	J Acquir Immune Defic Syndr (1988)	1992	1	1	0	0	0	0	0	0	0	0	0	0
1388872	AIDS	1992	0	0	0	0	0	0	0	0	0	0	0	0
1388873	AIDS	1992	0	0	0	0	0	0	0	0	0	0	0	0
1388874	AIDS	1992	0	0	0	0	0	0	0	0	0	0	0	0
1388875	AIDS	1992	0	0	0	0	0	0	0	0	0	0	0	0
1388876	AIDS	1992	0	0	0	0	0	0	0	0	0	0	0	0
1388877	AIDS	1992	0	0	0	0	0	0	0	0	0	0	0	0
1388878	AIDS	1992	0	1	0	0	0	0	0	0	0	0	0	0
1388879	AIDS	1992	0	0	1	0	0	0	0	0	0	1	0	0
1388880	AIDS	1992	0	0	0	0	0	0	0	0	0	0	0	0
1388881	AIDS	1992	0	0	0	0	0	0	0	0	0	0	0	0
1388882	AIDS	1992	0	0	0	1	0	0	0	0	0	0	0	0
1388883	AIDS	1992	0	0	0	1	0	0	0	0	0	0	0	0
1388884	AIDS	1992	0	0	0	1	0	0	0	0	0	0	0	0
1388885	AIDS	1992	0	0	0	1	0	0	0	0	0	0	0	0
1388886	AIDS	1992	0	0	0	1	0	0	0	0	0	0	0	0
1388887	AIDS	1992	0	0	0	1	0	0	0	0	0	0	0	0
1388888	AIDS	1992	0	0	0	1	0	0	0	0	0	0	0	0
1388889	AIDS	1992	1	1	0	0	0	0	0	0	0	0	0	0
1388890	AIDS	1992	0	1	1	0	0	0	0	0	0	0	0	1
1388891	AIDS	1992	0	0	0	0	0	0	0	0	0	0	0	0
1388892	AIDS	1992	0	0	0	0	0	0	0	0	0	0	0	0
1388893	AIDS	1992	0	0	0	1	0	0	0	0	0	0	0	0
1388894	AIDS	1992	0	0	0	1	0	0	0	0	0	0	0	0
1388895	AIDS	1992	0	0	0	1	0	0	0	0	0	0	0	0
1388896	AIDS	1992	0	0	0	1	0	0	0	0	0	0	0	0
1388897	AIDS	1992	0	0	0	1	0	0	0	0	0	0	0	0
1388898	AIDS	1992	0	0	0	1	0	0	0	0	0	0	0	0
1388899	AIDS	1992	0	0	0	1	0	0	0	0	0	0	0	0
1388900	AIDS	1992	0	0	0	1	0	0	0	0	0	0	0	0
1388901	AIDS	1992	0	0	0	1	0	0	0	0	0	0	0	0
1388902	AIDS	1992	0	0	0	1	0	0	0	0	0	0	0	0
1388903	AIDS	1992	0	0	0	0	0	0	0	0	0	0	0	0
1388904	AIDS	1992	0	0	0	0	0	0	0	0	0	0	0	0
1388905	AIDS	1992	0	1	0	0	0	0	0	0	0	0	0	0
1388906	AIDS	1992	0	0	0	0	0	0	0	0	0	0	0	0
1388907	AIDS	1992	0	0	0	0	0	0	0	0	0	0	0	0
1388908	AIDS	1992	0	0	0	0	0	0	0	0	0	0	0	0
1388909	AIDS	1992	0	0	0	0	0	0	0	0	0	0	0	0
1388910	AIDS	1992	1	1	0	0	0	0	0	0	0	0	0	0
1388911	AIDS	1992	0	1	0	0	0	0	0	0	0	0	0	0
1388912	AIDS	1992	0	1	1	0	0	0	0	0	0	0	0	1
1388913	AIDS	1992	0	1	0	0	0	0	0	0	0	0	0	0
1403636	J Acquir Immune Defic Syndr (1988)	1992	0	0	0	0	0	0	0	0	0	0	0	0
1403637	J Acquir Immune Defic Syndr (1988)	1992	1	1	0	0	0	0	0	0	0	0	0	0
1403638	J Acquir Immune Defic Syndr (1988)	1992	1	0	0	0	0	0	0	0	0	0	0	0
1403639	J Acquir Immune Defic Syndr (1988)	1992	0	0	0	0	0	0	0	0	0	0	0	0
1403640	J Acquir Immune Defic Syndr (1988)	1992	0	0	0	0	0	0	0	0	0	0	0	0
1403641	J Acquir Immune Defic Syndr (1988)	1992	0	0	0	0	0	0	0	0	0	0	0	0
1403642	J Acquir Immune Defic Syndr (1988)	1992	0	0	0	0	0	0	0	0	0	0	0	0
1403643	J Acquir Immune Defic Syndr (1988)	1992	0	0	0	0	0	0	0	0	0	0	0	0
1403644	J Acquir Immune Defic Syndr (1988)	1992	0	0	0	0	0	0	0	0	0	0	0	0
1403645	J Acquir Immune Defic Syndr (1988)	1992	0	0	0	0	0	0	0	0	0	0	0	0
1403646	J Acquir Immune Defic Syndr (1988)	1992	0	1	0	0	0	0	0	0	0	0	0	0
1403647	J Acquir Immune Defic Syndr (1988)	1992	0	0	0	0	0	0	0	0	0	0	0	0
1403648	J Acquir Immune Defic Syndr (1988)	1992	0	0	0	0	0	0	0	0	0	0	0	0
1418774	AIDS	1992	0	0	0	0	0	0	0	0	0	0	0	0
1418775	AIDS	1992	1	0	0	0	0	0	0	0	0	0	0	0
1418776	AIDS	1992	0	0	0	0	0	0	0	0	0	0	0	0
1418777	AIDS	1992	0	1	0	0	0	0	0	0	0	0	0	0
1418778	AIDS	1992	1	1	0	0	0	0	0	0	0	0	0	0
1418779	AIDS	1992	0	0	0	0	0	0	0	0	0	0	0	0
1418780	AIDS	1992	0	1	0	0	0	0	0	0	0	0	0	0
1418781	AIDS	1992	0	0	0	0	0	0	0	0	0	0	0	0
1418782	AIDS	1992	0	1	0	0	0	0	0	0	0	0	0	0
1418783	AIDS	1992	1	0	0	0	0	0	0	0	0	0	0	1
1418784	AIDS	1992	0	0	0	0	0	0	0	0	0	0	0	0
1418785	AIDS	1992	0	0	0	0	0	0	0	0	0	0	0	0
1418786	AIDS	1992	0	0	0	1	0	0	0	0	0	0	0	0
1418787	AIDS	1992	0	0	0	1	0	0	0	0	0	0	0	0
1418788	AIDS	1992	0	0	0	1	0	0	0	0	0	0	0	0
1418789	AIDS	1992	0	0	0	1	0	0	0	0	0	0	0	0
1418790	AIDS	1992	0	0	0	1	0	0	0	0	0	0	0	0
1418791	AIDS	1992	0	0	0	1	0	0	0	0	0	0	0	0
1418792	AIDS	1992	0	0	0	1	0	0	0	0	0	0	0	0
1418793	AIDS	1992	0	0	0	1	0	0	0	0	0	0	0	0
1418794	AIDS	1992	0	0	0	1	0	0	0	0	0	0	0	0
1418795	AIDS	1992	0	0	0	1	0	0	0	0	0	0	0	0
1453315	J Acquir Immune Defic Syndr (1988)	1992	0	0	0	0	0	0	0	0	0	0	0	0
1453316	J Acquir Immune Defic Syndr (1988)	1992	0	1	0	0	0	0	0	0	0	0	0	0
1453317	J Acquir Immune Defic Syndr (1988)	1992	0	0	0	0	0	0	0	0	0	0	0	0
1453318	J Acquir Immune Defic Syndr (1988)	1992	0	0	0	0	0	0	0	0	0	0	0	0
1453319	J Acquir Immune Defic Syndr (1988)	1992	0	0	0	0	0	0	0	0	0	0	0	0
1453320	J Acquir Immune Defic Syndr (1988)	1992	1	1	0	0	0	0	0	0	0	0	0	0
1453321	J Acquir Immune Defic Syndr (1988)	1992	0	0	0	0	0	0	0	0	0	0	0	0
1453322	J Acquir Immune Defic Syndr (1988)	1992	0	0	0	0	0	0	0	0	0	0	0	0
1453323	J Acquir Immune Defic Syndr (1988)	1992	0	0	0	1	0	0	0	0	0	0	0	0
1453324	J Acquir Immune Defic Syndr (1988)	1992	0	0	0	1	0	0	0	0	0	0	0	0
1453325	J Acquir Immune Defic Syndr (1988)	1992	0	0	0	0	0	0	0	0	0	0	0	0
1453326	J Acquir Immune Defic Syndr (1988)	1992	0	0	0	0	0	0	0	0	0	0	0	0
1453327	J Acquir Immune Defic Syndr (1988)	1992	0	1	0	0	0	0	0	0	0	0	0	1
1453328	J Acquir Immune Defic Syndr (1988)	1992	0	1	0	0	0	0	0	0	0	0	0	0
1453329	J Acquir Immune Defic Syndr (1988)	1992	0	0	0	0	0	0	0	0	0	0	0	0
1453330	J Acquir Immune Defic Syndr (1988)	1992	0	0	0	0	0	0	0	0	0	0	0	0
1453331	J Acquir Immune Defic Syndr (1988)	1992	0	0	0	0	0	0	0	0	0	0	0	0
1453332	J Acquir Immune Defic Syndr (1988)	1992	0	0	0	0	0	0	0	0	0	0	0	0
1453333	J Acquir Immune Defic Syndr (1988)	1992	0	0	0	0	0	0	0	0	0	0	0	0
1453334	J Acquir Immune Defic Syndr (1988)	1992	0	0	0	0	0	0	0	0	0	0	0	0
1453335	J Acquir Immune Defic Syndr (1988)	1992	0	1	1	0	0	0	0	0	0	0	0	0
1453336	J Acquir Immune Defic Syndr (1988)	1992	0	0	0	1	0	0	0	0	0	0	0	0
1453337	J Acquir Immune Defic Syndr (1988)	1992	0	0	0	1	0	0	0	0	0	0	0	0
1453338	J Acquir Immune Defic Syndr (1988)	1992	0	0	0	1	0	0	0	0	0	0	0	0
1453339	J Acquir Immune Defic Syndr (1988)	1992	0	0	0	1	0	0	0	0	0	0	0	0
1466837	AIDS	1992	0	1	0	0	0	0	0	0	0	0	0	0
1466838	AIDS	1992	0	0	0	0	0	0	0	0	0	0	0	0
1466839	AIDS	1992	0	0	0	0	0	0	0	0	0	0	0	0
1466840	AIDS	1992	0	0	0	0	0	0	0	0	0	0	0	0
1466841	AIDS	1992	0	1	0	0	0	0	0	0	0	0	0	0
1466842	AIDS	1992	0	0	0	0	0	0	0	0	0	0	0	0
1466843	AIDS	1992	0	0	0	0	0	0	0	0	0	0	0	0
1466844	AIDS	1992	0	0	0	0	0	0	0	0	0	0	0	0
1466845	AIDS	1992	0	0	0	0	0	0	0	0	0	0	0	0
1466846	AIDS	1992	0	0	0	0	0	0	0	0	0	0	0	0
1466847	AIDS	1992	0	0	0	0	0	0	0	0	0	0	0	0
1466848	AIDS	1992	0	0	0	0	0	0	0	0	0	0	0	0
1466849	AIDS	1992	0	1	0	0	0	0	0	0	0	0	0	0
1466850	AIDS	1992	1	1	1	0	0	0	0	0	0	0	0	1
1466851	AIDS	1992	0	1	1	0	0	0	0	0	0	1	0	0
1466852	AIDS	1992	1	0	0	0	0	0	0	0	0	0	0	0
1466853	AIDS	1992	0	0	0	0	0	0	0	0	0	0	0	0
1466854	AIDS	1992	0	1	0	0	0	0	0	0	0	0	0	0
1466855	AIDS	1992	0	0	0	1	0	0	0	0	0	0	0	0
1466856	AIDS	1992	0	0	0	1	0	0	0	0	0	0	0	0
1466857	AIDS	1992	0	0	0	1	0	0	0	0	0	0	0	0
1466858	AIDS	1992	0	0	0	1	0	0	0	0	0	0	0	0
1466859	AIDS	1992	0	0	0	1	0	0	0	0	0	0	0	0
1466860	AIDS	1992	0	0	0	1	0	0	0	0	0	0	0	0
1466861	AIDS	1992	0	0	0	1	0	0	0	0	0	0	0	0
1466862	AIDS	1992	0	0	0	1	0	0	0	0	0	0	0	0
1472330	AIDS	1992	0	0	0	1	0	0	0	0	0	0	0	0
1472331	AIDS	1992	0	0	0	0	0	0	0	0	0	0	0	0
1472332	AIDS	1992	0	1	0	0	0	0	0	0	0	0	0	0
1472333	AIDS	1992	0	1	0	0	0	0	0	0	0	0	0	0
1472334	AIDS	1992	0	0	0	0	0	0	0	0	0	0	0	0
1472335	AIDS	1992	0	0	0	0	0	0	0	0	0	0	0	0
1472336	AIDS	1992	0	0	0	0	0	0	0	0	0	0	0	0
1472337	AIDS	1992	1	1	1	0	0	0	0	0	0	0	0	0
1472338	AIDS	1992	0	0	0	0	0	0	0	0	0	0	0	0
1472339	AIDS	1992	0	1	0	0	0	0	0	0	0	0	0	0
1472340	AIDS	1992	0	0	0	0	0	0	0	0	0	0	0	0
1472341	AIDS	1992	0	0	0	0	0	0	0	0	0	0	0	0
1472342	AIDS	1992	0	0	0	0	0	0	0	0	0	0	0	0
1472343	AIDS	1992	0	0	0	0	0	0	0	0	0	0	0	0
1472344	AIDS	1992	0	0	0	1	0	0	0	0	0	0	0	0
1472345	AIDS	1992	0	0	0	1	0	0	0	0	0	0	0	0
1472346	AIDS	1992	0	0	0	1	0	0	0	0	0	0	0	0
1472347	AIDS	1992	0	0	0	1	0	0	0	0	0	0	0	0
1472348	AIDS	1992	0	0	0	1	0	0	0	0	0	0	0	0
1472349	AIDS	1992	0	0	0	1	0	0	0	0	0	0	0	0
1472350	AIDS	1992	0	0	0	1	0	0	0	0	0	0	0	0
1472351	AIDS	1992	0	0	0	1	0	0	0	0	0	0	0	0
1489416	AIDS	1992	0	0	0	1	0	0	0	0	0	0	0	0
1492929	AIDS	1992	0	0	0	0	0	0	0	0	0	0	0	0
1492930	AIDS	1992	0	0	0	0	0	0	0	0	0	0	0	0
1492931	AIDS	1992	0	0	0	0	0	0	0	0	0	0	0	0
1492932	AIDS	1992	1	1	0	0	0	0	0	0	0	0	0	0
1492933	AIDS	1992	0	0	0	0	0	0	0	0	0	1	0	0
1492934	AIDS	1992	0	0	0	0	0	0	0	0	0	0	0	0
1492935	AIDS	1992	0	1	0	0	0	0	0	0	0	0	0	1
1492936	AIDS	1992	0	0	1	0	0	0	0	0	0	0	0	0
1492937	AIDS	1992	1	1	1	0	0	0	0	0	0	1	0	0
1492938	AIDS	1992	0	0	0	1	0	0	0	0	0	0	0	0
1492939	AIDS	1992	0	0	0	1	0	0	0	0	0	0	0	0
1492940	AIDS	1992	0	0	0	1	0	0	0	0	0	0	0	0
1492941	AIDS	1992	0	0	0	1	0	0	0	0	0	0	0	0
1492942	AIDS	1992	0	0	0	1	0	0	0	0	0	0	0	0
1492943	AIDS	1992	0	0	0	1	0	0	0	0	0	0	0	0
1492944	AIDS	1992	0	0	0	1	0	0	0	0	0	0	0	0
1492945	AIDS	1992	0	0	0	1	0	0	0	0	0	0	0	0
1492946	AIDS	1992	0	0	0	1	0	0	0	0	0	0	0	0
1492947	AIDS	1992	0	0	0	1	0	0	0	0	0	0	0	0
1492948	AIDS	1992	0	0	0	1	0	0	0	0	0	0	0	0
1492949	AIDS	1992	0	0	0	1	0	0	0	0	0	0	0	0
1503680	AIDS	1992	0	0	0	1	0	0	0	0	0	0	0	0
1503681	AIDS	1992	0	0	0	1	0	0	0	0	0	0	0	0
1503682	AIDS	1992	0	1	0	0	0	0	0	0	0	0	0	0
1503683	AIDS	1992	0	1	0	0	0	0	0	0	0	0	0	0
1503684	AIDS	1992	1	1	0	0	0	0	0	0	0	0	0	0
1503685	AIDS	1992	0	1	0	0	0	0	0	0	0	0	0	0
1503686	AIDS	1992	0	1	0	0	0	0	0	0	0	0	0	0
1503687	AIDS	1992	1	0	0	0	0	0	0	0	0	0	0	0
1503688	AIDS	1992	0	1	0	0	0	0	0	0	0	0	0	0
1503689	AIDS	1992	0	0	0	0	0	0	0	0	0	0	0	0
1503690	AIDS	1992	0	0	0	0	0	0	0	0	0	0	0	0
1503691	AIDS	1992	0	0	0	0	0	0	0	0	0	0	0	0
1503692	AIDS	1992	0	0	0	1	0	0	0	0	0	0	0	0
1503693	AIDS	1992	0	0	0	1	0	0	0	0	0	0	0	0
1503694	AIDS	1992	0	0	0	1	0	0	0	0	0	0	0	0
1503695	AIDS	1992	0	0	0	1	0	0	0	0	0	0	0	0
1503696	AIDS	1992	0	0	0	1	0	0	0	0	0	0	0	0
1503697	AIDS	1992	0	0	0	1	0	0	0	0	0	0	0	0
1503698	AIDS	1992	0	0	0	1	0	0	0	0	0	0	0	0
1503699	AIDS	1992	0	0	0	1	0	0	0	0	0	0	0	0
1503700	AIDS	1992	0	0	0	1	0	0	0	0	0	0	0	0
1503701	AIDS	1992	0	0	0	1	0	0	0	0	0	0	0	0
1512683	J Acquir Immune Defic Syndr (1988)	1992	0	0	0	0	0	0	0	0	0	0	0	0
1512684	J Acquir Immune Defic Syndr (1988)	1992	0	0	0	0	0	0	0	0	0	0	0	0
1512685	J Acquir Immune Defic Syndr (1988)	1992	1	0	0	0	0	0	0	0	0	0	0	0
1512686	J Acquir Immune Defic Syndr (1988)	1992	0	0	0	0	0	0	0	0	0	0	0	0
1512687	J Acquir Immune Defic Syndr (1988)	1992	0	0	0	0	0	0	0	0	0	0	0	0
1512688	J Acquir Immune Defic Syndr (1988)	1992	0	0	0	0	0	0	0	0	0	0	0	0
1512689	J Acquir Immune Defic Syndr (1988)	1992	0	1	0	0	0	0	0	0	0	0	0	0
1512690	J Acquir Immune Defic Syndr (1988)	1992	0	1	0	0	0	0	0	0	0	0	0	0
1512691	J Acquir Immune Defic Syndr (1988)	1992	0	1	0	0	0	0	0	0	0	0	0	0
1512692	J Acquir Immune Defic Syndr (1988)	1992	0	0	0	0	0	0	0	0	0	0	0	0
1512693	J Acquir Immune Defic Syndr (1988)	1992	0	0	0	0	0	0	0	0	0	0	0	0
1512694	J Acquir Immune Defic Syndr (1988)	1992	0	0	0	0	0	0	0	0	0	0	0	0
1512695	J Acquir Immune Defic Syndr (1988)	1992	0	0	0	1	0	0	0	0	0	0	0	0
1512696	J Acquir Immune Defic Syndr (1988)	1992	0	0	0	1	0	0	0	0	0	0	0	0
1512697	J Acquir Immune Defic Syndr (1988)	1992	0	0	0	1	0	0	0	0	0	0	0	0
1512698	J Acquir Immune Defic Syndr (1988)	1992	0	0	0	1	0	0	0	0	0	0	0	0
1512699	J Acquir Immune Defic Syndr (1988)	1992	0	0	0	1	0	0	0	0	0	0	0	0
1512700	J Acquir Immune Defic Syndr (1988)	1992	0	0	0	1	0	0	0	0	0	0	0	0
1517963	J Acquir Immune Defic Syndr (1988)	1992	0	0	0	0	0	0	0	0	0	0	0	0
1517964	J Acquir Immune Defic Syndr (1988)	1992	0	1	0	0	0	0	0	0	0	0	0	0
1517965	J Acquir Immune Defic Syndr (1988)	1992	0	0	0	0	0	0	0	0	0	0	0	0
1517966	J Acquir Immune Defic Syndr (1988)	1992	0	0	0	0	0	0	0	0	0	0	0	0
1517967	J Acquir Immune Defic Syndr (1988)	1992	0	0	0	0	0	0	0	0	0	0	0	0
1517968	J Acquir Immune Defic Syndr (1988)	1992	0	1	0	0	0	0	0	0	0	0	0	0
1517969	J Acquir Immune Defic Syndr (1988)	1992	0	0	0	0	0	0	0	0	0	0	0	0
1517970	J Acquir Immune Defic Syndr (1988)	1992	0	0	0	1	0	0	0	0	0	0	0	0
1517971	J Acquir Immune Defic Syndr (1988)	1992	0	0	0	1	0	0	0	0	0	0	0	0
1517972	J Acquir Immune Defic Syndr (1988)	1992	0	0	0	1	0	0	0	0	0	0	0	0
1517973	J Acquir Immune Defic Syndr (1988)	1992	0	0	0	1	0	0	0	0	0	0	0	0
1531074	J Acquir Immune Defic Syndr (1988)	1992	0	1	0	0	0	0	0	0	0	0	0	0
1532830	J Acquir Immune Defic Syndr (1988)	1992	1	1	0	0	0	0	0	0	0	0	0	0
1532831	J Acquir Immune Defic Syndr (1988)	1992	0	0	0	1	0	0	0	0	0	0	0	0
1534838	J Acquir Immune Defic Syndr (1988)	1992	0	0	0	1	0	0	0	0	0	0	0	0
1534839	J Acquir Immune Defic Syndr (1988)	1992	0	1	0	0	0	0	0	0	0	0	0	0
1535375	J Acquir Immune Defic Syndr (1988)	1992	0	1	0	0	0	0	0	0	0	0	0	0
1535502	AIDS	1992	0	0	0	1	0	0	0	0	0	0	0	0
1543552	AIDS	1992	0	0	0	0	0	0	0	0	0	0	0	0
1543553	AIDS	1992	0	1	0	0	0	0	0	0	0	0	0	0
1543554	AIDS	1992	1	0	0	0	0	0	0	0	0	0	0	0
1543555	AIDS	1992	0	0	0	1	0	0	0	0	0	0	0	0
1543556	AIDS	1992	0	0	0	1	0	0	0	0	0	0	0	0
1543557	AIDS	1992	0	0	0	1	0	0	0	0	0	0	0	0
1543558	AIDS	1992	0	0	0	1	0	0	0	0	0	0	0	0
1543559	AIDS	1992	0	0	0	1	0	0	0	0	0	0	0	0
1543560	AIDS	1992	0	0	0	1	0	0	0	0	0	0	0	0
1543561	AIDS	1992	0	0	0	1	0	0	0	0	0	0	0	0
1543562	AIDS	1992	0	0	0	0	0	0	0	0	0	0	0	0
1543563	AIDS	1992	0	0	0	0	0	0	0	0	0	0	0	0
1543564	AIDS	1992	0	1	0	0	0	0	0	0	0	0	0	0
1543565	AIDS	1992	0	0	0	0	0	0	0	0	0	0	0	0
1543566	AIDS	1992	0	0	0	0	0	0	0	0	0	0	0	0
1543567	AIDS	1992	0	0	0	0	0	0	0	0	0	0	0	0
1543568	AIDS	1992	0	0	0	0	0	0	0	0	0	0	0	0
1543569	AIDS	1992	0	0	0	0	0	0	0	0	0	0	0	0
1543570	AIDS	1992	0	1	0	0	0	0	0	0	0	0	0	0
1543571	AIDS	1992	0	0	0	0	0	0	0	0	0	0	0	0
1543572	AIDS	1992	0	1	1	0	0	0	0	0	0	0	0	0
1548570	J Acquir Immune Defic Syndr (1988)	1992	0	1	0	0	0	0	0	0	0	0	0	0
1548571	J Acquir Immune Defic Syndr (1988)	1992	1	0	0	0	0	0	0	0	0	0	0	0
1548572	J Acquir Immune Defic Syndr (1988)	1992	0	0	0	0	0	0	0	0	0	0	0	0
1548573	J Acquir Immune Defic Syndr (1988)	1992	0	1	0	0	0	0	0	0	0	0	0	0
1548574	J Acquir Immune Defic Syndr (1988)	1992	0	1	0	0	0	0	0	0	0	0	0	0
1548575	J Acquir Immune Defic Syndr (1988)	1992	0	1	0	0	0	0	0	0	0	0	0	0
1548576	J Acquir Immune Defic Syndr (1988)	1992	0	0	0	0	0	0	0	0	0	0	0	0
1548577	J Acquir Immune Defic Syndr (1988)	1992	0	0	0	0	0	0	0	0	0	0	0	0
1548578	J Acquir Immune Defic Syndr (1988)	1992	0	0	0	1	0	0	0	0	0	0	0	0
1548579	J Acquir Immune Defic Syndr (1988)	1992	0	0	0	1	0	0	0	0	0	0	0	0
1548580	J Acquir Immune Defic Syndr (1988)	1992	0	0	0	1	0	0	0	0	0	0	0	0
1548581	J Acquir Immune Defic Syndr (1988)	1992	0	0	0	1	0	0	0	0	0	0	0	0
1548582	J Acquir Immune Defic Syndr (1988)	1992	0	0	0	1	0	0	0	0	0	0	0	0
1558712	AIDS	1992	0	0	0	0	0	0	0	0	0	0	0	0
1558713	AIDS	1992	0	1	0	0	0	0	0	0	0	0	0	0
1558714	AIDS	1992	1	0	0	0	0	0	0	0	0	0	0	0
1558715	AIDS	1992	0	1	1	0	0	0	0	0	0	0	0	1
1558716	AIDS	1992	0	0	0	0	0	0	0	0	0	0	0	0
1558717	AIDS	1992	0	0	0	0	0	0	0	0	0	0	0	0
1558718	AIDS	1992	0	0	1	0	0	0	0	0	0	1	0	0
1558719	AIDS	1992	0	0	0	0	0	0	0	0	0	0	0	0
1558720	AIDS	1992	0	0	0	1	0	0	0	0	0	0	0	0
1558721	AIDS	1992	0	0	0	1	0	0	0	0	0	0	0	0
1558722	AIDS	1992	0	0	0	1	0	0	0	0	0	0	0	0
1558723	AIDS	1992	0	0	0	1	0	0	0	0	0	0	0	0
1558724	AIDS	1992	0	0	0	1	0	0	0	0	0	0	0	0
1558725	AIDS	1992	0	0	0	1	0	0	0	0	0	0	0	0
1558726	AIDS	1992	0	0	0	1	0	0	0	0	0	0	0	0
1558727	AIDS	1992	0	0	0	1	0	0	0	0	0	0	0	0
1558728	AIDS	1992	0	0	0	1	0	0	0	0	0	0	0	0
1558729	AIDS	1992	0	0	0	1	0	0	0	0	0	0	0	0
1560339	J Acquir Immune Defic Syndr (1988)	1992	0	0	0	0	0	0	0	0	0	0	0	0
1560340	J Acquir Immune Defic Syndr (1988)	1992	0	0	0	0	0	0	0	0	0	0	0	0
1560341	J Acquir Immune Defic Syndr (1988)	1992	0	0	0	0	0	0	0	0	0	0	0	0
1560342	J Acquir Immune Defic Syndr (1988)	1992	0	0	0	0	0	0	0	0	0	0	0	0
1560343	J Acquir Immune Defic Syndr (1988)	1992	0	1	0	0	0	0	0	0	0	0	0	0
1560344	J Acquir Immune Defic Syndr (1988)	1992	0	0	0	0	0	0	0	0	0	0	0	0
1560345	J Acquir Immune Defic Syndr (1988)	1992	0	0	1	0	0	0	0	0	0	0	0	0
1560346	J Acquir Immune Defic Syndr (1988)	1992	1	0	0	0	0	0	0	0	0	0	0	0
1560347	J Acquir Immune Defic Syndr (1988)	1992	0	0	0	0	0	0	0	0	0	0	0	0
1560348	J Acquir Immune Defic Syndr (1988)	1992	0	0	0	0	0	0	0	0	0	0	0	0
1560349	J Acquir Immune Defic Syndr (1988)	1992	0	0	0	0	0	0	0	0	0	0	0	0
1560350	J Acquir Immune Defic Syndr (1988)	1992	0	0	0	0	0	0	0	0	0	0	0	0
1560351	J Acquir Immune Defic Syndr (1988)	1992	0	0	0	1	0	0	0	0	0	0	0	0
1560352	J Acquir Immune Defic Syndr (1988)	1992	0	0	0	1	0	0	0	0	0	0	0	0
1560353	J Acquir Immune Defic Syndr (1988)	1992	0	0	0	1	0	0	0	0	0	0	0	0
1560354	J Acquir Immune Defic Syndr (1988)	1992	0	0	0	1	0	0	0	0	0	0	0	0
1560355	J Acquir Immune Defic Syndr (1988)	1992	0	0	0	1	0	0	0	0	0	0	0	0
1560356	J Acquir Immune Defic Syndr (1988)	1992	0	0	0	1	0	0	0	0	0	0	0	0
1560357	J Acquir Immune Defic Syndr (1988)	1992	0	0	0	1	0	0	0	0	0	0	0	0
1567573	AIDS	1992	0	0	0	0	0	0	0	0	0	0	0	0
1567574	AIDS	1992	1	0	0	0	0	0	0	0	0	0	0	0
1567575	AIDS	1992	0	0	1	0	0	0	0	0	0	0	0	1
1567576	AIDS	1992	0	0	0	0	0	0	0	0	0	0	0	0
1567577	AIDS	1992	0	0	0	0	0	0	0	0	0	0	0	0
1567578	AIDS	1992	0	0	0	1	0	0	0	0	0	0	0	0
1567579	AIDS	1992	0	0	0	1	0	0	0	0	0	0	0	0
1567580	AIDS	1992	0	0	0	1	0	0	0	0	0	0	0	0
1567581	AIDS	1992	0	0	0	1	0	0	0	0	0	0	0	0
1567582	AIDS	1992	0	0	0	1	0	0	0	0	0	0	0	0
1567583	AIDS	1992	0	0	0	1	0	0	0	0	0	0	0	0
1567584	AIDS	1992	0	0	0	1	0	0	0	0	0	0	0	0
1567585	AIDS	1992	0	0	0	1	0	0	0	0	0	0	0	0
1588488	J Acquir Immune Defic Syndr (1988)	1992	0	0	0	0	0	0	0	0	0	0	0	0
1588489	J Acquir Immune Defic Syndr (1988)	1992	0	0	0	0	0	0	0	0	0	0	0	0
1588490	J Acquir Immune Defic Syndr (1988)	1992	1	0	1	0	0	0	0	0	0	0	0	0
1588491	J Acquir Immune Defic Syndr (1988)	1992	0	1	0	0	0	0	0	0	0	0	0	1
1588492	J Acquir Immune Defic Syndr (1988)	1992	1	1	1	0	0	0	0	0	0	0	0	1
1588493	J Acquir Immune Defic Syndr (1988)	1992	0	0	0	0	0	0	0	0	0	0	0	0
1588494	J Acquir Immune Defic Syndr (1988)	1992	0	0	1	0	0	0	0	0	0	0	0	0
1588495	J Acquir Immune Defic Syndr (1988)	1992	0	1	0	0	0	0	0	0	0	0	0	0
1588496	J Acquir Immune Defic Syndr (1988)	1992	1	1	0	0	0	0	0	0	0	0	0	0
1588497	J Acquir Immune Defic Syndr (1988)	1992	0	0	0	1	0	0	0	0	0	0	0	0
1588498	J Acquir Immune Defic Syndr (1988)	1992	0	0	0	1	0	0	0	0	0	0	0	0
1588499	J Acquir Immune Defic Syndr (1988)	1992	0	0	0	1	0	0	0	0	0	0	0	0
1588500	J Acquir Immune Defic Syndr (1988)	1992	0	0	0	1	0	0	0	0	0	0	0	0
1602361	J Acquir Immune Defic Syndr (1988)	1992	0	1	0	0	0	0	0	0	0	0	0	0
1613662	J Acquir Immune Defic Syndr (1988)	1992	0	0	0	0	0	0	0	0	0	0	0	0
1613663	J Acquir Immune Defic Syndr (1988)	1992	1	1	0	0	0	0	0	0	0	0	0	0
1613664	J Acquir Immune Defic Syndr (1988)	1992	0	1	0	0	0	0	0	0	0	0	0	0
1613665	J Acquir Immune Defic Syndr (1988)	1992	0	0	0	0	0	0	0	0	0	0	0	0
1613666	J Acquir Immune Defic Syndr (1988)	1992	0	1	0	0	0	0	0	0	0	0	0	0
1613667	J Acquir Immune Defic Syndr (1988)	1992	0	0	0	0	0	0	0	0	0	0	0	0
1613668	J Acquir Immune Defic Syndr (1988)	1992	1	1	1	0	0	0	0	0	0	0	0	0
1613669	J Acquir Immune Defic Syndr (1988)	1992	0	1	0	0	0	0	0	0	0	0	0	0
1613670	J Acquir Immune Defic Syndr (1988)	1992	0	1	0	0	0	0	0	0	0	0	0	0
1613671	J Acquir Immune Defic Syndr (1988)	1992	0	1	0	0	0	0	0	0	0	0	0	0
1613672	J Acquir Immune Defic Syndr (1988)	1992	0	0	0	0	0	0	0	0	0	0	0	0
1613673	J Acquir Immune Defic Syndr (1988)	1992	1	0	0	0	0	0	0	0	0	0	0	0
1613674	J Acquir Immune Defic Syndr (1988)	1992	1	1	1	0	0	0	0	0	0	0	0	0
1613675	J Acquir Immune Defic Syndr (1988)	1992	0	0	0	1	0	0	0	0	0	0	0	0
1613676	J Acquir Immune Defic Syndr (1988)	1992	0	0	0	1	0	0	0	0	0	0	0	0
1613677	J Acquir Immune Defic Syndr (1988)	1992	0	0	0	1	0	0	0	0	0	0	0	0
1616633	AIDS	1992	0	0	0	1	0	0	0	0	0	0	0	0
1616634	AIDS	1992	0	0	0	0	0	0	0	0	0	0	0	0
1616635	AIDS	1992	0	0	0	0	0	0	0	0	0	0	0	0
1616636	AIDS	1992	0	0	0	0	0	0	0	0	0	0	0	0
1616637	AIDS	1992	0	0	0	0	0	0	0	0	0	0	0	0
1616638	AIDS	1992	0	0	0	1	0	0	0	0	0	0	0	0
1616639	AIDS	1992	0	0	0	1	0	0	0	0	0	0	0	0
1616640	AIDS	1992	0	0	0	1	0	0	0	0	0	0	0	0
1616641	AIDS	1992	0	0	0	1	0	0	0	0	0	0	0	0
1616642	AIDS	1992	0	0	0	1	0	0	0	0	0	0	0	0
1616643	AIDS	1992	0	0	0	1	0	0	0	0	0	0	0	0
1616644	AIDS	1992	0	0	0	1	0	0	0	0	0	0	0	0
1616645	AIDS	1992	0	0	0	1	0	0	0	0	0	0	0	0
1616646	AIDS	1992	0	0	0	1	0	0	0	0	0	0	0	0
1616647	AIDS	1992	0	0	0	1	0	0	0	0	0	0	0	0
1616648	AIDS	1992	0	1	0	0	0	0	0	0	0	0	0	0
1616649	AIDS	1992	0	1	0	0	0	0	0	0	0	0	0	0
1616650	AIDS	1992	0	0	0	0	0	0	0	0	0	0	0	0
1616651	AIDS	1992	1	1	0	0	0	0	0	0	0	0	0	0
1616652	AIDS	1992	0	0	0	0	0	0	0	0	0	0	0	0
1616653	AIDS	1992	1	1	0	0	0	0	0	0	0	0	0	0
1616654	AIDS	1992	0	0	0	0	0	0	0	0	0	0	0	0
1616655	AIDS	1992	0	0	1	0	0	0	0	0	0	0	0	1
1616656	AIDS	1992	0	1	0	0	0	0	0	0	0	0	0	0
1616657	AIDS	1992	0	0	0	0	0	0	0	0	0	0	0	0
1616658	AIDS	1992	0	0	0	1	0	0	0	0	0	0	0	0
1616659	AIDS	1992	0	0	0	1	0	0	0	0	0	0	0	0
1616660	AIDS	1992	0	0	0	1	0	0	0	0	0	0	0	0
1616661	AIDS	1992	0	0	0	1	0	0	0	0	0	0	0	0
1616662	AIDS	1992	0	0	0	1	0	0	0	0	0	0	0	0
1616663	AIDS	1992	0	0	0	1	0	0	0	0	0	0	0	0
1616664	AIDS	1992	0	0	0	1	0	0	0	0	0	0	0	0
1616665	AIDS	1992	0	0	0	1	0	0	0	0	0	0	0	0
1616666	AIDS	1992	0	0	0	1	0	0	0	0	0	0	0	0
1646875	J Acquir Immune Defic Syndr (1988)	1991	0	0	0	1	0	0	0	0	0	0	0	0
1646876	J Acquir Immune Defic Syndr (1988)	1991	0	0	0	1	0	0	0	0	0	0	0	0
1647786	AIDS	1991	0	0	0	0	0	0	0	0	0	0	0	0
1647787	AIDS	1991	0	0	0	1	0	0	0	0	0	0	0	0
1647788	AIDS	1991	0	0	0	1	0	0	0	0	0	0	0	0
1647789	AIDS	1991	0	0	0	0	0	0	0	0	0	0	0	0
1647790	AIDS	1991	0	1	0	0	0	0	0	0	0	0	0	0
1647791	AIDS	1991	0	0	0	1	0	0	0	0	0	0	0	0
1647792	AIDS	1991	0	0	0	1	0	0	0	0	0	0	0	0
1647793	AIDS	1991	0	0	0	1	0	0	0	0	0	0	0	0
1647794	AIDS	1991	0	0	0	1	0	0	0	0	0	0	0	0
1649916	J Acquir Immune Defic Syndr (1988)	1991	0	0	0	1	0	0	0	0	0	0	0	0
1650564	AIDS	1991	0	0	0	1	0	0	0	0	0	0	0	0
1650565	AIDS	1991	0	0	0	1	0	0	0	0	0	0	0	0
1650566	AIDS	1991	0	0	0	1	0	0	0	0	0	0	0	0
1652977	AIDS	1991	0	0	0	1	0	0	0	0	0	0	0	0
1652978	AIDS	1991	0	0	0	0	0	0	0	0	0	0	0	0
1652979	AIDS	1991	0	0	0	0	0	0	0	0	0	0	0	0
1652980	AIDS	1991	0	0	0	0	0	0	0	0	0	0	0	0
1652981	AIDS	1991	0	0	0	0	0	0	0	0	0	0	0	0
1652982	AIDS	1991	0	1	0	0	0	0	0	0	0	0	0	0
1652983	AIDS	1991	0	0	0	1	0	0	0	0	0	0	0	0
1654056	AIDS	1991	0	1	0	0	0	0	0	0	0	0	0	0
1654057	AIDS	1991	0	0	0	1	0	0	0	0	0	0	0	0
1654410	J Acquir Immune Defic Syndr (1988)	1991	0	0	0	0	0	0	0	0	0	0	0	0
1657038	AIDS	1991	0	0	0	0	0	0	0	0	0	0	0	0
1657039	AIDS	1991	0	1	0	0	0	0	0	0	0	0	0	0
1657040	AIDS	1991	0	0	0	0	0	0	0	0	0	0	0	0
1657041	AIDS	1991	0	0	0	1	0	0	0	0	0	0	0	0
1661329	J Acquir Immune Defic Syndr (1988)	1991	0	0	0	0	0	0	0	0	0	0	0	0
1662958	AIDS	1991	0	1	0	0	0	0	0	0	0	0	0	0
1662959	AIDS	1991	0	0	0	0	0	0	0	0	0	0	0	0
1662960	AIDS	1991	0	0	0	1	0	0	0	0	0	0	0	0
1662961	AIDS	1991	0	0	0	1	0	0	0	0	0	0	0	0
1662962	AIDS	1991	0	0	0	1	0	0	0	0	0	0	0	0
1663768	AIDS	1991	0	0	0	1	0	0	0	0	0	0	0	0
1663769	AIDS	1991	0	0	0	1	0	0	0	0	0	0	0	0
1663770	AIDS	1991	1	1	1	0	0	0	0	0	0	0	0	0
1664732	AIDS	1991	0	0	0	0	0	0	0	0	0	0	0	0
1664733	AIDS	1991	0	0	0	1	0	0	0	0	0	0	0	0
1664734	AIDS	1991	0	0	0	1	0	0	0	0	0	0	0	0
1667575	AIDS	1991	0	0	0	0	0	0	0	0	0	0	0	0
1667576	AIDS	1991	0	0	0	1	0	0	0	0	0	0	0	0
1667577	AIDS	1991	0	0	0	1	0	0	0	0	0	0	0	0
1668980	AIDS	1991	0	0	0	1	0	0	0	0	0	0	0	0
1668981	AIDS	1991	0	0	0	1	0	0	0	0	0	0	0	0
1669904	AIDS	1991	0	0	0	1	0	0	0	0	0	0	0	0
1669905	AIDS	1991	0	0	0	0	0	0	0	0	0	0	0	0
1669906	AIDS	1991	0	0	0	1	0	0	0	0	0	0	0	0
1669907	AIDS	1991	0	0	0	1	0	0	0	0	0	0	0	0
1669908	AIDS	1991	0	0	0	1	0	0	0	0	0	0	0	0
1669909	AIDS	1991	0	0	0	1	0	0	0	0	0	0	0	0
1669910	AIDS	1991	0	0	0	1	0	0	0	0	0	0	0	0
1669911	AIDS	1991	0	0	0	0	0	0	0	0	0	0	0	0
1669912	AIDS	1991	0	0	0	0	0	0	0	0	0	0	0	0
1669913	AIDS	1991	0	0	0	0	0	0	0	0	0	0	0	0
1669914	AIDS	1991	0	0	0	1	0	0	0	0	0	0	0	0
1669915	AIDS	1991	0	0	0	0	0	0	0	0	0	0	0	0
1669916	AIDS	1991	0	0	0	1	0	0	0	0	0	0	0	0
1669917	AIDS	1991	0	0	0	0	0	0	0	0	0	0	0	0
1669918	AIDS	1991	0	0	0	0	0	0	0	0	0	0	0	0
1669919	AIDS	1991	0	0	0	0	0	0	0	0	0	0	0	0
1669920	AIDS	1991	0	0	0	0	0	0	0	0	0	0	0	0
1669921	AIDS	1991	0	0	0	0	0	0	0	0	0	0	0	0
1669922	AIDS	1991	0	0	0	0	0	0	0	0	0	0	0	0
1669923	AIDS	1991	0	0	0	0	0	0	0	0	0	0	0	0
1669924	AIDS	1991	0	1	0	0	0	0	0	0	0	0	0	0
1669925	AIDS	1991	0	0	0	0	0	0	0	0	0	0	0	0
1669926	AIDS	1991	0	0	0	1	0	0	0	0	0	0	0	0
1669927	AIDS	1991	0	0	0	0	0	0	0	0	0	0	0	0
1669928	AIDS	1991	1	1	0	0	0	0	0	0	0	0	0	1
1669929	AIDS	1991	0	1	0	0	0	0	0	0	0	0	0	0
1669930	AIDS	1991	0	0	0	0	0	0	0	0	0	0	0	0
1670585	J Acquir Immune Defic Syndr (1988)	1991	1	0	0	0	0	0	0	0	0	0	0	0
1670586	J Acquir Immune Defic Syndr (1988)	1991	1	1	0	0	0	0	0	0	0	0	0	0
1670587	J Acquir Immune Defic Syndr (1988)	1991	0	1	0	0	0	0	0	0	0	0	0	0
1670588	J Acquir Immune Defic Syndr (1988)	1991	1	0	0	0	0	0	0	0	0	0	0	0
1670589	J Acquir Immune Defic Syndr (1988)	1991	0	1	0	0	0	0	0	0	0	0	0	0
1671410	J Acquir Immune Defic Syndr (1988)	1991	0	0	0	0	0	0	0	0	0	0	0	0
1671411	J Acquir Immune Defic Syndr (1988)	1991	0	0	1	0	0	0	0	0	0	0	0	1
1671412	J Acquir Immune Defic Syndr (1988)	1991	0	0	0	1	0	0	0	0	0	0	0	0
1672373	J Acquir Immune Defic Syndr (1988)	1991	0	0	0	1	0	0	0	0	0	0	0	0
1672549	J Acquir Immune Defic Syndr (1988)	1991	0	0	0	0	0	0	0	0	0	0	0	0
1673156	J Acquir Immune Defic Syndr (1988)	1991	0	0	0	0	0	0	0	0	0	0	0	0
1673157	J Acquir Immune Defic Syndr (1988)	1991	0	0	0	0	0	0	0	0	0	0	0	0
1673712	J Acquir Immune Defic Syndr (1988)	1991	1	1	0	0	0	0	0	0	0	0	0	0
1673713	J Acquir Immune Defic Syndr (1988)	1991	1	0	0	0	0	0	0	0	0	0	0	0
1673714	J Acquir Immune Defic Syndr (1988)	1991	0	1	0	0	0	0	0	0	0	0	0	0
1673715	J Acquir Immune Defic Syndr (1988)	1991	0	0	0	1	0	0	0	0	0	0	0	0
1673716	J Acquir Immune Defic Syndr (1988)	1991	0	0	0	1	0	0	0	0	0	0	0	0
1674418	AIDS	1991	0	0	0	0	0	0	0	0	0	0	0	0
1674419	AIDS	1991	0	1	0	0	0	0	0	0	0	0	0	0
1675677	J Acquir Immune Defic Syndr (1988)	1991	0	0	0	0	0	0	0	0	0	0	0	0
1675678	J Acquir Immune Defic Syndr (1988)	1991	0	0	0	0	0	0	0	0	0	0	0	0
1675679	J Acquir Immune Defic Syndr (1988)	1991	0	0	0	0	0	0	0	0	0	0	0	0
1675680	J Acquir Immune Defic Syndr (1988)	1991	1	1	0	0	0	0	0	0	0	0	0	0
1676272	AIDS	1991	0	1	0	0	0	0	0	0	0	0	0	0
1676273	AIDS	1991	0	1	0	0	0	0	0	0	0	0	0	0
1676274	AIDS	1991	0	0	0	1	0	0	0	0	0	0	0	0
1676275	AIDS	1991	0	1	0	0	0	0	0	0	0	0	0	0
1676276	AIDS	1991	0	0	0	0	0	0	0	0	0	0	0	0
1676277	AIDS	1991	0	1	0	0	0	0	0	0	0	0	0	0
1676278	AIDS	1991	0	0	0	0	0	0	0	0	0	0	0	0
1676279	AIDS	1991	1	1	1	0	0	0	0	0	0	0	0	0
1676280	AIDS	1991	1	0	0	0	0	0	0	0	0	0	0	0
1676281	AIDS	1991	0	1	0	0	0	0	0	0	0	0	0	0
1676282	AIDS	1991	1	0	0	0	0	0	0	0	0	0	0	0
1676283	AIDS	1991	0	0	0	0	0	0	0	0	0	0	0	0
1676284	AIDS	1991	0	0	0	1	0	0	0	0	0	0	0	0
1676285	AIDS	1991	0	0	0	1	0	0	0	0	0	0	0	0
1676286	AIDS	1991	0	0	0	1	0	0	0	0	0	0	0	0
1677419	J Acquir Immune Defic Syndr (1988)	1991	0	1	0	0	0	0	0	0	0	0	0	0
1677420	J Acquir Immune Defic Syndr (1988)	1991	0	1	0	0	0	0	0	0	0	0	0	0
1677421	J Acquir Immune Defic Syndr (1988)	1991	0	0	0	1	0	0	0	0	0	0	0	0
1677807	AIDS	1991	0	0	0	0	0	0	0	0	0	0	0	0
1677808	AIDS	1991	0	0	0	0	0	0	0	0	0	0	0	0
1677809	AIDS	1991	0	0	0	0	0	0	0	0	0	0	0	0
1679334	AIDS	1991	0	0	0	0	0	0	0	0	0	0	0	0
1679844	J Acquir Immune Defic Syndr (1988)	1991	0	0	0	0	0	0	0	0	0	0	0	0
1679845	J Acquir Immune Defic Syndr (1988)	1991	1	1	1	0	0	0	0	0	0	1	0	0
1681818	AIDS	1991	0	0	0	0	0	0	0	0	0	0	0	0
1682473	J Acquir Immune Defic Syndr (1988)	1991	0	1	0	0	0	0	0	0	0	0	0	0
1682474	J Acquir Immune Defic Syndr (1988)	1991	0	0	0	0	0	0	0	0	0	0	0	0
1684385	J Acquir Immune Defic Syndr (1988)	1991	0	0	0	0	0	0	0	0	0	0	0	0
1684386	J Acquir Immune Defic Syndr (1988)	1991	0	0	1	0	0	0	0	0	0	0	0	0
1684387	J Acquir Immune Defic Syndr (1988)	1991	0	0	0	0	0	0	0	0	0	0	0	0
1684388	J Acquir Immune Defic Syndr (1988)	1991	0	0	0	1	0	0	0	0	0	0	0	0
1685651	AIDS	1991	0	1	0	0	0	0	0	0	0	0	0	0
1685652	AIDS	1991	1	1	0	0	0	0	0	0	0	0	0	0
1686178	AIDS	1991	0	1	0	0	0	0	0	0	0	0	0	0
1686179	AIDS	1991	1	1	0	0	0	0	0	0	0	1	0	0
1686180	AIDS	1991	1	1	0	0	0	0	0	0	0	0	0	0
1687645	AIDS	1991	0	0	0	0	0	0	0	0	0	0	0	0
1687646	AIDS	1991	0	0	0	0	0	0	0	0	0	0	0	0
1687647	AIDS	1991	0	0	0	0	0	0	0	0	0	0	0	0
1687648	AIDS	1991	0	0	0	1	0	0	0	0	0	0	0	0
1688258	AIDS	1991	0	0	0	1	0	0	0	0	0	0	0	0
1688620	J Acquir Immune Defic Syndr (1988)	1990	0	1	0	0	0	0	0	0	0	0	0	0
1688621	J Acquir Immune Defic Syndr (1988)	1990	0	0	0	0	0	0	0	0	0	0	0	0
1690284	J Acquir Immune Defic Syndr (1988)	1990	0	0	0	0	0	0	0	0	0	0	0	0
1690285	J Acquir Immune Defic Syndr (1988)	1990	0	0	0	0	0	0	0	0	0	0	0	0
1690286	J Acquir Immune Defic Syndr (1988)	1990	0	0	0	0	0	0	0	0	0	0	0	0
1690287	J Acquir Immune Defic Syndr (1988)	1990	0	0	0	0	0	0	0	0	0	0	0	0
1690288	J Acquir Immune Defic Syndr (1988)	1990	0	0	0	1	0	0	0	0	0	0	0	0
1690551	AIDS	1990	0	1	0	0	0	0	0	0	0	0	0	0
1690552	AIDS	1990	0	0	0	0	0	0	0	0	0	0	0	0
1691287	J Acquir Immune Defic Syndr (1988)	1990	0	1	0	0	0	0	0	0	0	0	0	0
1691288	J Acquir Immune Defic Syndr (1988)	1990	0	0	0	0	0	0	0	0	0	0	0	0
1691289	J Acquir Immune Defic Syndr (1988)	1990	0	0	0	0	0	0	0	0	0	0	0	0
1693514	AIDS	1990	0	0	0	0	0	0	0	0	0	0	0	0
1693515	AIDS	1990	0	0	0	0	0	0	0	0	0	0	0	0
1693516	AIDS	1990	0	0	0	1	0	0	0	0	0	0	0	0
1693517	AIDS	1990	0	0	0	1	0	0	0	0	0	0	0	0
1693676	J Acquir Immune Defic Syndr (1988)	1990	0	0	0	0	0	0	0	0	0	0	0	0
1693677	J Acquir Immune Defic Syndr (1988)	1990	0	0	0	0	0	0	0	0	0	0	0	0
1694894	J Acquir Immune Defic Syndr (1988)	1990	0	0	0	0	0	0	0	0	0	0	0	0
1696629	J Acquir Immune Defic Syndr (1988)	1990	0	0	0	0	0	0	0	0	0	0	0	0
1698964	J Acquir Immune Defic Syndr (1988)	1990	0	0	0	0	0	0	0	0	0	0	0	0
1701304	AIDS	1990	0	0	0	0	0	0	0	0	0	0	0	0
1702000	AIDS	1990	0	0	0	1	0	0	0	0	0	0	0	0
1702001	AIDS	1990	0	0	0	0	0	0	0	0	0	0	0	0
1702002	AIDS	1990	0	0	0	0	0	0	0	0	0	0	0	0
1702834	J Acquir Immune Defic Syndr (1988)	1991	0	1	0	0	0	0	0	0	0	0	0	0
1704059	J Acquir Immune Defic Syndr (1988)	1991	0	0	0	1	0	0	0	0	0	0	0	0
1704060	J Acquir Immune Defic Syndr (1988)	1991	0	1	0	0	0	0	0	0	0	0	0	0
1704061	J Acquir Immune Defic Syndr (1988)	1991	0	0	0	0	0	0	0	0	0	0	0	0
1704062	J Acquir Immune Defic Syndr (1988)	1991	1	1	0	0	0	0	0	0	0	0	0	0
1706768	J Acquir Immune Defic Syndr (1988)	1991	0	0	0	1	0	0	0	0	0	0	0	0
1706769	J Acquir Immune Defic Syndr (1988)	1991	0	0	0	0	0	0	0	0	0	0	0	0
1706770	J Acquir Immune Defic Syndr (1988)	1991	1	0	0	0	0	0	0	0	0	0	0	0
1707962	J Acquir Immune Defic Syndr (1988)	1991	0	1	0	0	0	0	0	0	0	0	0	0
1708264	AIDS	1990	0	0	0	0	0	0	0	0	0	0	0	0
1708265	AIDS	1990	0	1	0	0	0	0	0	0	0	0	0	0
1709563	AIDS	1991	0	1	0	0	0	0	0	0	0	0	0	0
1711118	J Acquir Immune Defic Syndr (1988)	1991	0	0	0	0	0	0	0	0	0	0	0	0
1711860	AIDS	1991	0	0	0	1	0	0	0	0	0	0	0	0
1711861	AIDS	1991	0	0	0	0	0	0	0	0	0	0	0	0
1711862	AIDS	1991	0	0	0	0	0	0	0	0	0	0	0	0
1711863	AIDS	1991	0	0	0	1	0	0	0	0	0	0	0	0
1711864	AIDS	1991	0	0	0	0	0	0	0	0	0	0	0	0
1711865	AIDS	1991	0	0	0	1	0	0	0	0	0	0	0	0
1715717	AIDS	1991	0	0	0	0	0	0	0	0	0	0	0	0
1715718	AIDS	1991	0	0	0	0	0	0	0	0	0	0	0	0
1716442	AIDS	1991	0	0	0	0	0	0	0	0	0	0	0	0
1718319	AIDS	1991	0	0	0	1	0	0	0	0	0	0	0	0
1718320	AIDS	1991	0	0	0	0	0	0	0	0	0	0	0	0
1719188	J Acquir Immune Defic Syndr (1988)	1991	0	0	0	0	0	0	0	0	0	0	0	0
1719189	J Acquir Immune Defic Syndr (1988)	1991	0	1	0	0	0	0	0	0	0	0	0	0
1721652	J Acquir Immune Defic Syndr (1988)	1991	0	0	0	0	0	0	0	0	0	0	0	0
1722676	AIDS	1991	0	0	0	0	0	0	0	0	0	0	0	0
1722677	AIDS	1991	0	0	0	1	0	0	0	0	0	0	0	0
1723280	AIDS	1991	0	1	0	0	0	0	0	0	0	0	0	0
1723881	AIDS	1991	1	1	0	0	0	0	0	0	0	0	0	0
1726039	AIDS	1991	0	0	0	0	0	0	0	0	0	0	0	0
1726040	AIDS	1991	0	0	0	0	0	0	0	0	0	0	0	0
1726041	AIDS	1991	0	0	0	1	0	0	0	0	0	0	0	0
1726953	AIDS	1991	0	0	0	1	0	0	0	0	0	0	0	0
1726954	AIDS	1991	0	0	0	1	0	0	0	0	0	0	0	0
1726955	AIDS	1991	0	0	0	1	0	0	0	0	0	0	0	0
1726956	AIDS	1991	0	0	0	1	0	0	0	0	0	0	0	0
1726959	AIDS	1990	0	0	0	1	0	0	0	0	0	0	0	0
1732501	J Acquir Immune Defic Syndr (1988)	1992	1	1	0	0	0	0	0	0	0	0	0	0
1732502	J Acquir Immune Defic Syndr (1988)	1992	0	0	0	0	0	0	0	0	0	0	0	0
1732503	J Acquir Immune Defic Syndr (1988)	1992	1	1	0	0	0	0	0	0	0	0	0	0
1732504	J Acquir Immune Defic Syndr (1988)	1992	0	0	0	0	0	0	0	0	0	0	0	0
1732505	J Acquir Immune Defic Syndr (1988)	1992	1	1	0	0	0	0	0	0	0	0	0	0
1732506	J Acquir Immune Defic Syndr (1988)	1992	0	0	0	0	0	0	0	0	0	0	0	0
1732507	J Acquir Immune Defic Syndr (1988)	1992	0	1	0	0	0	0	0	0	0	0	0	0
1732508	J Acquir Immune Defic Syndr (1988)	1992	0	0	0	0	0	0	0	0	0	0	0	0
1732509	J Acquir Immune Defic Syndr (1988)	1992	0	0	0	0	0	0	0	0	0	0	0	0
1732510	J Acquir Immune Defic Syndr (1988)	1992	0	0	0	0	0	0	0	0	0	0	0	0
1732511	J Acquir Immune Defic Syndr (1988)	1992	0	1	0	0	0	0	0	0	0	0	0	0
1732512	J Acquir Immune Defic Syndr (1988)	1992	0	0	0	0	0	0	0	0	0	0	0	0
1732513	J Acquir Immune Defic Syndr (1988)	1992	0	1	0	0	0	0	0	0	0	0	0	0
1732514	J Acquir Immune Defic Syndr (1988)	1992	0	0	0	1	0	0	0	0	0	0	0	0
1732515	J Acquir Immune Defic Syndr (1988)	1992	0	0	0	1	0	0	0	0	0	0	0	0
1738078	J Acquir Immune Defic Syndr (1988)	1992	0	1	0	0	0	0	0	0	0	0	0	0
1738079	J Acquir Immune Defic Syndr (1988)	1992	0	0	0	1	0	0	0	0	0	0	0	0
1738080	J Acquir Immune Defic Syndr (1988)	1992	0	0	0	1	0	0	0	0	0	0	0	0
1738081	J Acquir Immune Defic Syndr (1988)	1992	0	0	0	1	0	0	0	0	0	0	0	0
1738082	J Acquir Immune Defic Syndr (1988)	1992	0	0	0	1	0	0	0	0	0	0	0	0
1738083	J Acquir Immune Defic Syndr (1988)	1992	1	1	0	0	0	0	0	0	0	1	0	0
1738084	J Acquir Immune Defic Syndr (1988)	1992	0	0	0	0	0	0	0	0	0	0	0	0
1738085	J Acquir Immune Defic Syndr (1988)	1992	0	0	0	0	0	0	0	0	0	0	0	0
1738086	J Acquir Immune Defic Syndr (1988)	1992	0	1	0	0	0	0	0	0	0	0	0	0
1738087	J Acquir Immune Defic Syndr (1988)	1992	1	1	0	0	0	0	0	0	0	0	0	0
1738088	J Acquir Immune Defic Syndr (1988)	1992	1	1	0	0	0	0	0	0	0	0	0	0
1738089	J Acquir Immune Defic Syndr (1988)	1992	0	0	0	0	0	0	0	0	0	0	0	0
1738090	J Acquir Immune Defic Syndr (1988)	1992	0	0	0	0	0	0	0	0	0	0	0	0
1738091	J Acquir Immune Defic Syndr (1988)	1992	0	0	0	0	0	0	0	0	0	0	0	0
1738092	J Acquir Immune Defic Syndr (1988)	1992	0	0	0	0	0	0	0	0	0	0	0	0
1740747	J Acquir Immune Defic Syndr (1988)	1992	0	1	0	0	0	0	0	0	0	0	0	0
1740748	J Acquir Immune Defic Syndr (1988)	1992	1	1	0	0	0	0	0	0	0	0	0	0
1740749	J Acquir Immune Defic Syndr (1988)	1992	0	0	0	0	0	0	0	0	0	0	0	0
1740750	J Acquir Immune Defic Syndr (1988)	1992	0	0	0	0	0	0	0	0	0	0	0	0
1740751	J Acquir Immune Defic Syndr (1988)	1992	0	0	0	0	0	0	0	0	0	0	0	0
1740752	J Acquir Immune Defic Syndr (1988)	1992	0	0	0	0	0	0	0	0	0	0	0	0
1740753	J Acquir Immune Defic Syndr (1988)	1992	0	0	0	0	0	0	0	0	0	0	0	0
1740754	J Acquir Immune Defic Syndr (1988)	1992	0	1	1	0	0	0	0	0	0	0	0	0
1740755	J Acquir Immune Defic Syndr (1988)	1992	0	0	0	0	0	0	0	0	0	0	0	0
1740756	J Acquir Immune Defic Syndr (1988)	1992	0	0	0	0	0	0	0	0	0	0	0	0
1740757	J Acquir Immune Defic Syndr (1988)	1992	0	0	0	0	0	0	0	0	0	0	0	0
1740758	J Acquir Immune Defic Syndr (1988)	1992	0	0	0	0	0	0	0	0	0	0	0	0
1740759	J Acquir Immune Defic Syndr (1988)	1992	0	0	0	1	0	0	0	0	0	0	0	0
1740760	J Acquir Immune Defic Syndr (1988)	1992	0	0	0	1	0	0	0	0	0	0	0	0
1753337	J Acquir Immune Defic Syndr (1988)	1991	1	0	0	0	0	0	0	0	0	0	0	0
1753338	J Acquir Immune Defic Syndr (1988)	1991	0	0	0	0	0	0	0	0	0	0	0	0
1753339	J Acquir Immune Defic Syndr (1988)	1991	0	0	0	0	0	0	0	0	0	0	0	0
1753340	J Acquir Immune Defic Syndr (1988)	1991	1	1	0	0	0	0	0	0	0	0	0	0
1753341	J Acquir Immune Defic Syndr (1988)	1991	0	0	0	0	0	0	0	0	0	0	0	0
1753342	J Acquir Immune Defic Syndr (1988)	1991	0	1	0	0	0	0	0	0	0	0	0	0
1753343	J Acquir Immune Defic Syndr (1988)	1991	1	0	0	0	0	0	0	0	0	0	0	0
1753344	J Acquir Immune Defic Syndr (1988)	1991	0	0	0	1	0	0	0	0	0	0	0	0
1753345	J Acquir Immune Defic Syndr (1988)	1991	0	0	0	1	0	0	0	0	0	0	0	0
1753346	J Acquir Immune Defic Syndr (1988)	1991	0	0	0	1	0	0	0	0	0	0	0	0
1753347	J Acquir Immune Defic Syndr (1988)	1991	0	0	0	1	0	0	0	0	0	0	0	0
1768376	AIDS	1991	0	0	0	1	0	0	0	0	0	0	0	0
1768377	AIDS	1991	0	0	0	0	0	0	0	0	0	0	0	0
1768378	AIDS	1991	0	0	0	0	0	0	0	0	0	0	0	0
1768379	AIDS	1991	0	0	0	0	0	0	0	0	0	0	0	0
1768380	AIDS	1991	0	1	0	0	0	0	0	0	0	0	0	0
1768381	AIDS	1991	0	0	0	0	0	0	0	0	0	0	0	0
1768382	AIDS	1991	0	0	0	0	0	0	0	0	0	0	0	0
1768383	AIDS	1991	1	1	0	0	0	0	0	0	0	0	0	0
1768384	AIDS	1991	0	0	1	0	0	0	0	0	0	0	0	0
1768385	AIDS	1991	0	0	0	0	0	0	0	0	0	0	0	0
1768386	AIDS	1991	0	0	0	0	0	0	0	0	0	0	0	0
1768387	AIDS	1991	0	1	0	0	0	0	0	0	0	0	0	0
1768388	AIDS	1991	0	0	0	1	0	0	0	0	0	0	0	0
1768389	AIDS	1991	0	0	0	1	0	0	0	0	0	0	0	0
1768390	AIDS	1991	0	0	0	1	0	0	0	0	0	0	0	0
1768391	AIDS	1991	0	0	0	1	0	0	0	0	0	0	0	0
1768392	AIDS	1991	0	0	0	1	0	0	0	0	0	0	0	0
1768393	AIDS	1991	0	0	0	1	0	0	0	0	0	0	0	0
1768394	AIDS	1991	0	0	0	1	0	0	0	0	0	0	0	0
1768395	AIDS	1991	0	0	0	1	0	0	0	0	0	0	0	0
1768396	AIDS	1991	0	0	0	1	0	0	0	0	0	0	0	0
1777158	AIDS	1991	0	1	0	0	0	0	0	0	0	0	0	0
1777159	AIDS	1991	0	0	0	0	0	0	0	0	0	0	0	0
1777160	AIDS	1991	0	0	0	0	0	0	0	0	0	0	0	0
1777161	AIDS	1991	0	1	0	0	0	0	0	0	0	0	0	0
1777162	AIDS	1991	0	0	0	0	0	0	0	0	0	0	0	0
1777163	AIDS	1991	0	0	0	1	0	0	0	0	0	0	0	0
1777164	AIDS	1991	0	0	0	1	0	0	0	0	0	0	0	0
1777165	AIDS	1991	0	0	0	1	0	0	0	0	0	0	0	0
1777166	AIDS	1991	0	0	0	1	0	0	0	0	0	0	0	0
1777167	AIDS	1991	0	0	0	1	0	0	0	0	0	0	0	0
1777168	AIDS	1991	0	0	0	1	0	0	0	0	0	0	0	0
1777169	AIDS	1991	0	0	0	1	0	0	0	0	0	0	0	0
1777170	AIDS	1991	0	0	0	1	0	0	0	0	0	0	0	0
1777171	AIDS	1991	0	0	0	1	0	0	0	0	0	0	0	0
1777172	AIDS	1991	0	0	0	1	0	0	0	0	0	0	0	0
1777173	AIDS	1991	0	0	0	0	0	0	0	0	0	0	0	0
1777174	AIDS	1991	0	1	0	0	0	0	0	0	0	0	0	0
1777175	AIDS	1991	0	0	0	0	0	0	0	0	0	0	0	0
1777176	AIDS	1991	0	0	0	0	0	0	0	0	0	0	0	0
1777177	AIDS	1991	0	0	0	0	0	0	0	0	0	0	0	0
1777178	AIDS	1991	0	0	0	0	0	0	0	0	0	0	0	0
1786142	AIDS	1991	0	0	0	1	0	0	0	0	0	0	0	0
1786143	AIDS	1991	0	1	0	0	0	0	0	0	0	0	0	0
1786144	AIDS	1991	0	1	0	0	0	0	0	0	0	0	0	0
1786145	AIDS	1991	1	0	0	0	0	0	0	0	0	0	0	0
1786146	AIDS	1991	0	0	0	0	0	0	0	0	0	0	0	0
1786147	AIDS	1991	0	0	0	0	0	0	0	0	0	0	0	0
1786148	AIDS	1991	0	0	0	0	0	0	0	0	0	0	0	0
1786149	AIDS	1991	1	1	0	0	0	0	0	0	0	0	0	0
1786150	AIDS	1991	0	1	0	0	0	0	0	0	0	0	0	0
1786151	AIDS	1991	1	1	0	0	0	0	0	0	0	0	0	0
1786152	AIDS	1991	0	0	0	0	0	0	0	0	0	0	0	0
1786153	AIDS	1991	0	1	0	0	0	0	0	0	0	0	0	0
1786154	AIDS	1991	0	0	0	1	0	0	0	0	0	0	0	0
1786155	AIDS	1991	0	0	0	1	0	0	0	0	0	0	0	0
1786156	AIDS	1991	0	0	0	1	0	0	0	0	0	0	0	0
1786157	AIDS	1991	0	0	0	1	0	0	0	0	0	0	0	0
1786158	AIDS	1991	0	0	0	1	0	0	0	0	0	0	0	0
1786159	AIDS	1991	0	0	0	1	0	0	0	0	0	0	0	0
1786160	AIDS	1991	0	0	0	1	0	0	0	0	0	0	0	0
1786161	AIDS	1991	0	0	0	1	0	0	0	0	0	0	0	0
1786162	AIDS	1991	0	0	0	1	0	0	0	0	0	0	0	0
1786163	AIDS	1991	0	0	0	1	0	0	0	0	0	0	0	0
1786164	AIDS	1991	0	0	0	1	0	0	0	0	0	0	0	0
1801824	J Acquir Immune Defic Syndr (1988)	1991	0	0	0	1	0	0	0	0	0	0	0	0
1812848	AIDS	1991	0	0	0	1	0	0	0	0	0	0	0	0
1814326	AIDS	1991	0	0	0	1	0	0	0	0	0	0	0	0
1814327	AIDS	1991	0	1	0	0	0	0	0	0	0	0	0	0
1814328	AIDS	1991	0	0	0	0	0	0	0	0	0	0	0	0
1814329	AIDS	1991	0	0	0	0	0	0	0	0	0	0	0	0
1814330	AIDS	1991	0	0	0	0	0	0	0	0	0	0	0	0
1814331	AIDS	1991	0	0	0	0	0	0	0	0	0	0	0	0
1814332	AIDS	1991	0	0	0	0	0	0	0	0	0	0	0	0
1814333	AIDS	1991	0	0	0	0	0	0	0	0	0	0	0	0
1814334	AIDS	1991	0	0	0	0	0	0	0	0	0	0	0	0
1814335	AIDS	1991	1	0	0	0	0	0	0	0	0	0	0	0
1814336	AIDS	1991	0	0	0	1	0	0	0	0	0	0	0	0
1814337	AIDS	1991	0	0	0	1	0	0	0	0	0	0	0	0
1814338	AIDS	1991	0	0	0	1	0	0	0	0	0	0	0	0
1814339	AIDS	1991	0	0	0	1	0	0	0	0	0	0	0	0
1814340	AIDS	1991	0	0	0	1	0	0	0	0	0	0	0	0
1814341	AIDS	1991	0	0	0	1	0	0	0	0	0	0	0	0
1822076	J Acquir Immune Defic Syndr (1988)	1991	0	0	0	1	0	0	0	0	0	0	0	0
1824786	J Acquir Immune Defic Syndr (1988)	1991	1	0	0	0	0	0	0	0	0	0	0	0
1829366	AIDS	1991	0	0	0	0	0	0	0	0	0	0	0	0
1829367	AIDS	1991	0	0	0	0	0	0	0	0	0	0	0	0
1832459	J Acquir Immune Defic Syndr (1988)	1991	0	0	0	0	0	0	0	0	0	0	0	0
1832460	J Acquir Immune Defic Syndr (1988)	1991	0	0	0	0	0	0	0	0	0	0	0	0
1832545	AIDS	1991	0	1	0	0	0	0	0	0	0	0	0	0
1839951	AIDS	1991	0	0	0	1	0	0	0	0	0	0	0	0
1845041	AIDS	1991	0	0	0	1	0	0	0	0	0	0	0	0
1845042	AIDS	1991	0	0	0	1	0	0	0	0	0	0	0	0
1845043	AIDS	1991	0	0	0	1	0	0	0	0	0	0	0	0
1845044	AIDS	1991	0	0	0	1	0	0	0	0	0	0	0	0
1845045	AIDS	1991	0	0	0	1	0	0	0	0	0	0	0	0
1845046	AIDS	1991	0	0	0	1	0	0	0	0	0	0	0	0
1845047	AIDS	1991	0	0	0	1	0	0	0	0	0	0	0	0
1845048	AIDS	1991	0	0	0	1	0	0	0	0	0	0	0	0
1845049	AIDS	1991	0	0	0	1	0	0	0	0	0	0	0	0
1845050	AIDS	1991	0	0	0	1	0	0	0	0	0	0	0	0
1845051	AIDS	1991	0	0	0	1	0	0	0	0	0	0	0	0
1845052	AIDS	1991	0	1	0	0	0	0	0	0	0	0	0	0
1845053	AIDS	1991	0	0	0	1	0	0	0	0	0	0	0	0
1845054	AIDS	1991	0	0	0	1	0	0	0	0	0	0	0	0
1845055	AIDS	1991	0	0	0	1	0	0	0	0	0	0	0	0
1845056	AIDS	1991	0	0	0	0	0	0	0	0	0	0	0	0
1845057	AIDS	1991	0	0	0	1	0	0	0	0	0	0	0	0
1845058	AIDS	1991	0	0	0	1	0	0	0	0	0	0	0	0
1845059	AIDS	1991	0	0	0	1	0	0	0	0	0	0	0	0
1845060	AIDS	1991	0	0	0	1	0	0	0	0	0	0	0	0
1845061	AIDS	1991	0	0	0	0	0	0	0	0	0	0	0	0
1845062	AIDS	1991	0	0	0	1	0	0	0	0	0	0	0	0
1845063	AIDS	1991	0	0	0	0	0	0	0	0	0	0	0	0
1845064	AIDS	1991	0	0	0	1	0	0	0	0	0	0	0	0
1845065	AIDS	1991	0	0	0	0	0	0	0	0	0	0	0	0
1845066	AIDS	1991	0	0	0	1	0	0	0	0	0	0	0	0
1845771	J Acquir Immune Defic Syndr (1988)	1991	0	0	0	0	0	0	0	0	0	0	0	0
1848615	J Acquir Immune Defic Syndr (1988)	1991	0	0	0	1	0	0	0	0	0	0	0	0
1848616	J Acquir Immune Defic Syndr (1988)	1991	0	0	0	0	0	0	0	0	0	0	0	0
1848617	J Acquir Immune Defic Syndr (1988)	1991	0	0	0	0	0	0	0	0	0	0	0	0
1848618	J Acquir Immune Defic Syndr (1988)	1991	0	0	0	0	0	0	0	0	0	0	0	0
1848619	J Acquir Immune Defic Syndr (1988)	1991	1	0	0	0	0	0	0	0	0	0	0	0
1848620	J Acquir Immune Defic Syndr (1988)	1991	0	1	0	0	0	0	0	0	0	0	0	0
1848621	J Acquir Immune Defic Syndr (1988)	1991	0	0	0	0	0	0	0	0	0	0	0	0
1848622	J Acquir Immune Defic Syndr (1988)	1991	1	0	0	0	0	0	0	0	0	1	0	0
1848623	J Acquir Immune Defic Syndr (1988)	1991	0	0	0	0	0	0	0	0	0	0	0	0
1848624	J Acquir Immune Defic Syndr (1988)	1991	0	0	0	0	0	0	0	0	0	0	0	0
1848889	J Acquir Immune Defic Syndr (1988)	1991	0	0	0	0	0	0	0	0	0	0	0	0
1849990	J Acquir Immune Defic Syndr (1988)	1991	0	0	0	0	0	0	0	0	0	0	0	0
1850796	J Acquir Immune Defic Syndr (1988)	1991	0	0	0	0	0	0	0	0	0	0	0	0
1851614	AIDS	1991	0	0	0	1	0	0	0	0	0	0	0	0
1856787	J Acquir Immune Defic Syndr (1988)	1991	0	0	0	0	0	0	0	0	0	0	0	0
1856788	J Acquir Immune Defic Syndr (1988)	1991	0	0	0	0	0	0	0	0	0	0	0	0
1856789	J Acquir Immune Defic Syndr (1988)	1991	0	0	0	0	0	0	0	0	0	0	0	0
1856790	J Acquir Immune Defic Syndr (1988)	1991	0	0	0	0	0	0	0	0	0	0	0	0
1856791	J Acquir Immune Defic Syndr (1988)	1991	0	1	0	0	0	0	0	0	0	0	0	0
1856792	J Acquir Immune Defic Syndr (1988)	1991	0	0	0	0	0	0	0	0	0	0	0	0
1856793	J Acquir Immune Defic Syndr (1988)	1991	1	0	0	0	0	0	0	0	0	0	0	0
1856794	J Acquir Immune Defic Syndr (1988)	1991	0	0	0	0	0	0	0	0	0	0	0	0
1856795	J Acquir Immune Defic Syndr (1988)	1991	0	0	0	1	0	0	0	0	0	0	0	0
1856796	J Acquir Immune Defic Syndr (1988)	1991	0	0	0	1	0	0	0	0	0	0	0	0
1856797	J Acquir Immune Defic Syndr (1988)	1991	0	0	0	1	0	0	0	0	0	0	0	0
1856798	J Acquir Immune Defic Syndr (1988)	1991	0	0	0	1	0	0	0	0	0	0	0	0
1863401	AIDS	1991	0	1	0	0	0	0	0	0	0	0	0	0
1863402	AIDS	1991	0	0	0	0	0	0	0	0	0	0	0	0
1863403	AIDS	1991	1	1	1	0	0	0	0	0	0	0	0	0
1863404	AIDS	1991	1	1	0	0	0	0	0	0	0	0	0	0
1863405	AIDS	1991	0	0	0	0	0	0	0	0	0	0	0	0
1863406	AIDS	1991	0	0	0	0	0	0	0	0	0	0	0	0
1863407	AIDS	1991	0	0	0	0	0	0	0	0	0	0	0	0
1863408	AIDS	1991	0	0	0	0	0	0	0	0	0	0	0	0
1863409	AIDS	1991	0	0	1	0	0	0	0	0	0	0	0	0
1863410	AIDS	1991	0	0	0	0	0	0	0	0	0	0	0	0
1863411	AIDS	1991	0	1	1	0	0	0	0	0	0	0	0	1
1863412	AIDS	1991	0	0	0	0	0	0	0	0	0	0	0	0
1863413	AIDS	1991	1	0	0	0	0	0	0	0	0	0	0	1
1863414	AIDS	1991	0	0	0	1	0	0	0	0	0	0	0	0
1863415	AIDS	1991	0	0	0	1	0	0	0	0	0	0	0	0
1863416	AIDS	1991	0	0	0	1	0	0	0	0	0	0	0	0
1863417	AIDS	1991	0	0	0	1	0	0	0	0	0	0	0	0
1863418	AIDS	1991	0	0	0	1	0	0	0	0	0	0	0	0
1863419	AIDS	1991	0	0	0	1	0	0	0	0	0	0	0	0
1863420	AIDS	1991	0	0	0	1	0	0	0	0	0	0	0	0
1883539	AIDS	1991	0	0	0	1	0	0	0	0	0	0	0	0
1883540	AIDS	1991	0	0	0	0	0	0	0	0	0	0	0	0
1883541	AIDS	1991	0	1	0	0	0	0	0	0	0	0	0	0
1883542	AIDS	1991	1	1	0	0	0	0	0	0	0	0	0	0
1883543	AIDS	1991	1	1	0	0	0	0	0	0	0	0	0	0
1883544	AIDS	1991	0	0	0	0	0	0	0	0	0	0	0	0
1883545	AIDS	1991	0	1	0	0	0	0	0	0	0	0	0	0
1883546	AIDS	1991	0	1	0	0	0	0	0	0	0	0	0	0
1883547	AIDS	1991	0	0	0	0	0	0	0	0	0	0	0	0
1883548	AIDS	1991	0	0	0	0	0	0	0	0	0	0	0	0
1883549	AIDS	1991	0	0	0	1	0	0	0	0	0	0	0	0
1883550	AIDS	1991	0	0	0	1	0	0	0	0	0	0	0	0
1883551	AIDS	1991	0	0	0	1	0	0	0	0	0	0	0	0
1883552	AIDS	1991	0	0	0	1	0	0	0	0	0	0	0	0
1883553	AIDS	1991	0	0	0	1	0	0	0	0	0	0	0	0
1883554	AIDS	1991	0	0	0	1	0	0	0	0	0	0	0	0
1883555	AIDS	1991	0	0	0	1	0	0	0	0	0	0	0	0
1883556	AIDS	1991	0	0	0	1	0	0	0	0	0	0	0	0
1883557	AIDS	1991	0	0	0	1	0	0	0	0	0	0	0	0
1890592	J Acquir Immune Defic Syndr (1988)	1991	0	1	0	0	0	0	0	0	0	0	0	0
1890593	J Acquir Immune Defic Syndr (1988)	1991	0	0	0	1	0	0	0	0	0	0	0	0
1890594	J Acquir Immune Defic Syndr (1988)	1991	0	0	0	1	0	0	0	0	0	0	0	0
1890595	J Acquir Immune Defic Syndr (1988)	1991	0	0	0	1	0	0	0	0	0	0	0	0
1890596	J Acquir Immune Defic Syndr (1988)	1991	0	0	0	1	0	0	0	0	0	0	0	0
1890597	J Acquir Immune Defic Syndr (1988)	1991	0	0	0	0	0	0	0	0	0	0	0	0
1890598	J Acquir Immune Defic Syndr (1988)	1991	0	1	0	0	0	0	0	0	0	0	0	0
1890599	J Acquir Immune Defic Syndr (1988)	1991	0	0	0	0	0	0	0	0	0	0	0	0
1890600	J Acquir Immune Defic Syndr (1988)	1991	0	1	0	0	0	0	0	0	0	0	0	0
1890601	J Acquir Immune Defic Syndr (1988)	1991	0	0	0	1	0	0	0	0	0	0	0	0
1890602	J Acquir Immune Defic Syndr (1988)	1991	0	1	0	0	0	0	0	0	0	0	0	0
1890603	J Acquir Immune Defic Syndr (1988)	1991	1	1	0	0	0	0	0	0	0	0	0	0
1890604	J Acquir Immune Defic Syndr (1988)	1991	0	1	0	0	0	0	0	0	0	0	0	0
1890605	J Acquir Immune Defic Syndr (1988)	1991	0	1	0	0	0	0	0	0	0	0	0	0
1890606	J Acquir Immune Defic Syndr (1988)	1991	1	0	1	0	0	0	0	0	0	0	0	1
1890607	J Acquir Immune Defic Syndr (1988)	1991	0	0	0	0	0	0	0	0	0	0	0	0
1890608	J Acquir Immune Defic Syndr (1988)	1991	0	1	0	0	0	0	0	0	0	0	0	0
1892587	AIDS	1991	0	0	0	0	0	0	0	0	0	0	0	0
1892588	AIDS	1991	0	0	0	0	0	0	0	0	0	0	0	0
1892589	AIDS	1991	0	1	0	0	0	0	0	0	0	0	0	0
1892590	AIDS	1991	0	1	0	0	0	0	0	0	0	0	0	0
1892591	AIDS	1991	1	1	0	0	0	0	0	0	0	0	0	0
1892592	AIDS	1991	0	0	0	0	0	0	0	0	0	0	0	0
1892593	AIDS	1991	0	0	0	0	0	0	0	0	0	0	0	0
1892594	AIDS	1991	0	0	0	0	0	0	0	0	0	0	0	0
1892595	AIDS	1991	1	0	0	0	0	0	0	0	0	0	0	0
1892596	AIDS	1991	0	1	0	0	0	0	0	0	0	0	0	0
1892597	AIDS	1991	0	0	0	0	0	0	0	0	0	0	0	0
1892598	AIDS	1991	0	0	0	1	0	0	0	0	0	0	0	0
1892599	AIDS	1991	0	0	0	1	0	0	0	0	0	0	0	0
1892600	AIDS	1991	0	0	0	1	0	0	0	0	0	0	0	0
1892601	AIDS	1991	0	0	0	1	0	0	0	0	0	0	0	0
1892602	AIDS	1991	0	0	0	1	0	0	0	0	0	0	0	0
1892603	AIDS	1991	0	0	0	1	0	0	0	0	0	0	0	0
1892604	AIDS	1991	0	0	0	1	0	0	0	0	0	0	0	0
1892605	AIDS	1991	0	0	0	1	0	0	0	0	0	0	0	0
1892606	AIDS	1991	0	0	0	1	0	0	0	0	0	0	0	0
1892607	AIDS	1991	0	0	0	1	0	0	0	0	0	0	0	0
1895203	J Acquir Immune Defic Syndr (1988)	1991	0	0	0	0	0	0	0	0	0	0	0	0
1895204	J Acquir Immune Defic Syndr (1988)	1991	0	0	0	0	0	0	0	0	0	0	0	0
1895205	J Acquir Immune Defic Syndr (1988)	1991	0	0	0	0	0	0	0	0	0	0	0	0
1895206	J Acquir Immune Defic Syndr (1988)	1991	0	0	0	0	0	0	0	0	0	0	0	0
1895207	J Acquir Immune Defic Syndr (1988)	1991	0	1	0	0	0	0	0	0	0	0	0	0
1895208	J Acquir Immune Defic Syndr (1988)	1991	0	1	0	0	0	0	0	0	0	0	0	0
1895209	J Acquir Immune Defic Syndr (1988)	1991	0	0	0	0	0	0	0	0	0	0	0	0
1895210	J Acquir Immune Defic Syndr (1988)	1991	0	0	0	0	0	0	0	0	0	0	0	0
1895211	J Acquir Immune Defic Syndr (1988)	1991	0	0	0	0	0	0	0	0	0	0	0	0
1895212	J Acquir Immune Defic Syndr (1988)	1991	0	1	0	0	0	0	0	0	0	0	0	0
1895213	J Acquir Immune Defic Syndr (1988)	1991	0	0	0	0	0	0	0	0	0	0	0	0
1895214	J Acquir Immune Defic Syndr (1988)	1991	0	0	0	1	0	0	0	0	0	0	0	0
1895215	J Acquir Immune Defic Syndr (1988)	1991	0	0	0	1	0	0	0	0	0	0	0	0
1898969	J Acquir Immune Defic Syndr (1988)	1991	0	1	0	0	0	0	0	0	0	0	0	0
1902514	J Acquir Immune Defic Syndr (1988)	1991	0	0	0	0	0	0	0	0	0	0	0	0
1903260	AIDS	1991	0	0	0	0	0	0	0	0	0	0	0	0
1903261	AIDS	1991	1	1	0	0	0	0	0	0	0	0	0	0
1903262	AIDS	1991	1	0	0	0	0	0	0	0	0	0	0	0
1905552	AIDS	1991	0	0	0	1	0	0	0	0	0	0	0	0
1905553	AIDS	1991	1	1	0	0	0	0	0	0	0	0	0	0
1905554	AIDS	1991	0	0	0	1	0	0	0	0	0	0	0	0
1905555	AIDS	1991	0	0	0	0	0	0	0	0	0	0	0	0
1906934	J Acquir Immune Defic Syndr (1988)	1991	0	0	0	0	0	0	0	0	0	0	0	0
1907459	AIDS	1991	0	1	0	0	0	0	0	0	0	0	0	0
1907460	AIDS	1991	0	0	0	0	0	0	0	0	0	0	0	0
1907461	AIDS	1991	0	0	0	0	0	0	0	0	0	0	0	0
1907462	AIDS	1991	0	1	0	0	0	0	0	0	0	0	0	0
1907463	AIDS	1991	0	0	0	1	0	0	0	0	0	0	0	0
1909145	AIDS	1991	0	0	0	0	0	0	0	0	0	0	0	0
1909146	AIDS	1991	0	0	0	1	0	0	0	0	0	0	0	0
1909756	J Acquir Immune Defic Syndr (1988)	1991	0	0	0	1	0	0	0	0	0	0	0	0
1909873	AIDS	1991	0	0	0	0	0	0	0	0	0	0	0	0
1909874	AIDS	1991	0	0	0	0	0	0	0	0	0	0	0	0
1909875	AIDS	1991	0	0	0	0	0	0	0	0	0	0	0	0
1910082	J Acquir Immune Defic Syndr (1988)	1991	1	0	0	0	0	0	0	0	0	0	0	0
1910083	J Acquir Immune Defic Syndr (1988)	1991	0	0	0	0	0	0	0	0	0	0	0	0
1930770	AIDS	1991	1	0	0	0	0	0	0	0	0	0	0	0
1930771	AIDS	1991	1	1	0	0	0	0	0	0	0	0	0	0
1930772	AIDS	1991	0	1	0	0	0	0	0	0	0	0	0	0
1930773	AIDS	1991	0	1	0	0	0	0	0	0	0	0	0	0
1930774	AIDS	1991	0	1	0	0	0	0	0	0	0	0	0	0
1930775	AIDS	1991	0	1	0	0	0	0	0	0	0	0	0	0
1930776	AIDS	1991	0	1	0	0	0	0	0	0	0	0	0	1
1930777	AIDS	1991	1	0	0	0	0	0	0	0	0	0	0	1
1930778	AIDS	1991	0	0	0	1	0	0	0	0	0	0	0	0
1930779	AIDS	1991	0	0	0	1	0	0	0	0	0	0	0	0
1930780	AIDS	1991	0	0	0	1	0	0	0	0	0	0	0	0
1930781	AIDS	1991	0	0	0	1	0	0	0	0	0	0	0	0
1930782	AIDS	1991	0	0	0	1	0	0	0	0	0	0	0	0
1930783	AIDS	1991	0	0	0	1	0	0	0	0	0	0	0	0
1930784	AIDS	1991	0	0	0	1	0	0	0	0	0	0	0	0
1930785	AIDS	1991	0	0	0	1	0	0	0	0	0	0	0	0
1930786	AIDS	1991	0	0	0	1	0	0	0	0	0	0	0	0
1930787	AIDS	1991	0	0	0	1	0	0	0	0	0	0	0	0
1941523	J Acquir Immune Defic Syndr (1988)	1991	0	0	0	1	0	0	0	0	0	0	0	0
1941524	J Acquir Immune Defic Syndr (1988)	1991	0	0	0	0	0	0	0	0	0	0	0	0
1941525	J Acquir Immune Defic Syndr (1988)	1991	0	0	0	0	0	0	0	0	0	0	0	0
1941526	J Acquir Immune Defic Syndr (1988)	1991	0	0	0	0	0	0	0	0	0	0	0	0
1941527	J Acquir Immune Defic Syndr (1988)	1991	0	0	0	0	0	0	0	0	0	0	0	0
1941528	J Acquir Immune Defic Syndr (1988)	1991	0	1	0	0	0	0	0	0	0	0	0	0
1941529	J Acquir Immune Defic Syndr (1988)	1991	0	1	0	0	0	0	0	0	0	0	0	0
1941530	J Acquir Immune Defic Syndr (1988)	1991	0	0	0	0	0	0	0	0	0	0	0	0
1941531	J Acquir Immune Defic Syndr (1988)	1991	0	0	0	1	0	0	0	0	0	0	0	0
1965124	AIDS	1990	0	0	0	0	0	0	0	0	0	0	0	0
1965125	AIDS	1990	0	0	0	0	0	0	0	0	0	0	0	0
1965126	AIDS	1990	0	0	0	0	0	0	0	0	0	0	0	0
1965127	AIDS	1990	0	0	0	1	0	0	0	0	0	0	0	0
1965128	AIDS	1990	0	0	0	1	0	0	0	0	0	0	0	0
1967108	AIDS	1990	0	0	0	1	0	0	0	0	0	0	0	0
1967147	J Acquir Immune Defic Syndr (1988)	1990	0	0	0	1	0	0	0	0	0	0	0	0
1967308	J Acquir Immune Defic Syndr (1988)	1990	0	0	0	0	0	0	0	0	0	0	0	0
1967309	J Acquir Immune Defic Syndr (1988)	1990	1	1	0	0	0	0	0	0	0	0	0	0
1967310	J Acquir Immune Defic Syndr (1988)	1990	0	0	0	0	0	0	0	0	0	0	0	0
1968094	J Acquir Immune Defic Syndr (1988)	1990	0	0	0	0	0	0	0	0	0	0	0	0
1968095	J Acquir Immune Defic Syndr (1988)	1990	1	1	0	0	0	0	0	0	0	0	0	0
1968096	J Acquir Immune Defic Syndr (1988)	1990	0	0	0	0	0	0	0	0	0	0	0	0
1969279	AIDS	1990	0	0	0	0	0	0	0	0	0	0	0	0
1969280	AIDS	1990	0	1	0	0	0	0	0	0	0	0	0	0
1969281	AIDS	1990	0	0	0	0	0	0	0	0	0	0	0	0
1969282	AIDS	1990	0	0	0	0	0	0	0	0	0	0	0	0
1969960	J Acquir Immune Defic Syndr (1988)	1990	0	1	0	0	0	0	0	0	0	0	0	0
1969961	J Acquir Immune Defic Syndr (1988)	1990	1	1	0	0	0	0	0	0	0	0	0	0
1970256	AIDS	1990	0	0	0	0	0	0	0	0	0	0	0	0
1970257	AIDS	1990	0	0	0	1	0	0	0	0	0	0	0	0
1972020	AIDS	1990	1	1	0	0	0	0	0	0	0	0	0	0
1972021	AIDS	1990	0	0	0	0	0	0	0	0	0	0	0	0
1972022	AIDS	1990	0	0	0	1	0	0	0	0	0	0	0	0
1972023	AIDS	1990	0	0	0	1	0	0	0	0	0	0	0	0
1972189	J Acquir Immune Defic Syndr (1988)	1990	0	1	0	0	0	0	0	0	0	0	0	0
1974628	J Acquir Immune Defic Syndr (1988)	1990	1	1	1	0	0	0	0	0	0	1	0	0
1974629	J Acquir Immune Defic Syndr (1988)	1990	0	0	0	1	0	0	0	0	0	0	0	0
1974765	AIDS	1990	0	0	0	0	0	0	0	0	0	0	0	0
1974766	AIDS	1990	0	0	0	0	0	0	0	0	0	0	0	0
1974767	AIDS	1990	0	0	0	0	0	0	0	0	0	0	0	0
1975746	AIDS	1990	0	0	0	0	0	0	0	0	0	0	0	0
1976795	J Acquir Immune Defic Syndr (1988)	1990	0	0	0	0	0	0	0	0	0	0	0	0
1979225	AIDS	1990	0	1	0	0	0	0	0	0	0	0	0	0
1979226	AIDS	1990	0	0	0	0	0	0	0	0	0	0	0	0
1979743	AIDS	1990	0	0	0	0	0	0	0	0	0	0	0	0
1979744	AIDS	1990	1	1	0	0	0	0	0	0	0	0	0	0
1979745	AIDS	1990	0	0	0	0	0	0	0	0	0	0	0	0
1979746	AIDS	1990	0	1	0	0	0	0	0	0	0	0	0	0
1980820	AIDS	1990	0	0	0	1	0	0	0	0	0	0	0	0
1980821	AIDS	1990	1	1	1	0	0	0	0	0	0	0	0	0
1982410	AIDS	1990	0	0	0	0	0	0	0	0	0	0	0	0
1982411	AIDS	1990	1	1	1	0	0	0	0	0	0	0	0	1
1982412	AIDS	1990	0	1	0	0	0	0	0	0	0	0	0	0
1982413	AIDS	1990	0	1	0	0	0	0	0	0	0	0	0	0
1982414	AIDS	1990	0	0	0	1	0	0	0	0	0	0	0	0
1983803	AIDS	1990	0	0	0	1	0	0	0	0	0	0	0	0
1983804	AIDS	1990	0	0	0	1	0	0	0	0	0	0	0	0
1984053	J Acquir Immune Defic Syndr (1988)	1991	0	0	0	0	0	0	0	0	0	0	0	0
1984054	J Acquir Immune Defic Syndr (1988)	1991	0	0	0	0	0	0	0	0	0	0	0	0
1984055	J Acquir Immune Defic Syndr (1988)	1991	0	1	0	0	0	0	0	0	0	0	0	0
1984056	J Acquir Immune Defic Syndr (1988)	1991	0	0	0	0	0	0	0	0	0	0	0	0
1984057	J Acquir Immune Defic Syndr (1988)	1991	0	1	0	0	0	0	0	0	0	0	0	0
1984058	J Acquir Immune Defic Syndr (1988)	1991	0	1	1	0	0	0	0	0	0	0	0	0
1984059	J Acquir Immune Defic Syndr (1988)	1991	0	0	0	0	0	0	0	0	0	0	0	0
1984060	J Acquir Immune Defic Syndr (1988)	1991	0	0	0	1	0	0	0	0	0	0	0	0
1984061	J Acquir Immune Defic Syndr (1988)	1991	0	0	0	1	0	0	0	0	0	0	0	0
1987346	J Acquir Immune Defic Syndr (1988)	1991	0	0	0	1	0	0	0	0	0	0	0	0
1987347	J Acquir Immune Defic Syndr (1988)	1991	0	0	0	1	0	0	0	0	0	0	0	0
1987348	J Acquir Immune Defic Syndr (1988)	1991	0	0	0	0	0	0	0	0	0	0	0	0
1987349	J Acquir Immune Defic Syndr (1988)	1991	0	0	0	1	0	0	0	0	0	0	0	0
1987350	J Acquir Immune Defic Syndr (1988)	1991	0	0	0	0	0	0	0	0	0	0	0	0
1987351	J Acquir Immune Defic Syndr (1988)	1991	1	1	0	0	0	0	0	0	0	0	0	1
1987352	J Acquir Immune Defic Syndr (1988)	1991	1	0	0	0	0	0	0	0	0	0	0	0
1987353	J Acquir Immune Defic Syndr (1988)	1991	0	0	0	0	0	0	0	0	0	0	0	0
1987354	J Acquir Immune Defic Syndr (1988)	1991	1	1	0	0	0	0	0	0	0	0	0	0
1987355	J Acquir Immune Defic Syndr (1988)	1991	0	0	0	0	0	0	0	0	0	0	0	0
1987356	J Acquir Immune Defic Syndr (1988)	1991	0	0	0	0	0	0	0	0	0	0	0	0
1987357	J Acquir Immune Defic Syndr (1988)	1991	0	0	0	1	0	0	0	0	0	0	0	0
1987358	J Acquir Immune Defic Syndr (1988)	1991	0	0	0	1	0	0	0	0	0	0	0	0
1992101	J Acquir Immune Defic Syndr (1988)	1991	0	1	0	0	0	0	0	0	0	0	0	0
1992102	J Acquir Immune Defic Syndr (1988)	1991	0	0	0	0	0	0	0	0	0	0	0	0
1992103	J Acquir Immune Defic Syndr (1988)	1991	0	0	0	0	0	0	0	0	0	0	0	0
1992104	J Acquir Immune Defic Syndr (1988)	1991	0	0	0	0	0	0	0	0	0	0	0	0
1992105	J Acquir Immune Defic Syndr (1988)	1991	0	0	0	0	0	0	0	0	0	0	0	0
1992106	J Acquir Immune Defic Syndr (1988)	1991	1	0	0	0	0	0	0	0	0	0	0	0
1992107	J Acquir Immune Defic Syndr (1988)	1991	0	0	0	1	0	0	0	0	0	0	0	0
1992108	J Acquir Immune Defic Syndr (1988)	1991	0	0	0	1	0	0	0	0	0	0	0	0
1992109	J Acquir Immune Defic Syndr (1988)	1991	0	0	0	1	0	0	0	0	0	0	0	0
2007972	J Acquir Immune Defic Syndr (1988)	1991	0	1	0	0	0	0	0	0	0	0	0	0
2007973	J Acquir Immune Defic Syndr (1988)	1991	0	0	0	0	0	0	0	0	0	0	0	0
2007974	J Acquir Immune Defic Syndr (1988)	1991	0	0	0	0	0	0	0	0	0	0	0	0
2007975	J Acquir Immune Defic Syndr (1988)	1991	0	0	1	0	0	0	0	0	0	0	0	0
2007976	J Acquir Immune Defic Syndr (1988)	1991	0	0	0	0	0	0	0	0	0	0	0	0
2007977	J Acquir Immune Defic Syndr (1988)	1991	0	0	0	0	0	0	0	0	0	0	0	0
2007978	J Acquir Immune Defic Syndr (1988)	1991	0	0	0	0	0	0	0	0	0	0	0	0
2007979	J Acquir Immune Defic Syndr (1988)	1991	0	0	0	1	0	0	0	0	0	0	0	0
2007980	J Acquir Immune Defic Syndr (1988)	1991	0	0	0	1	0	0	0	0	0	0	0	0
2007981	J Acquir Immune Defic Syndr (1988)	1991	0	0	0	1	0	0	0	0	0	0	0	0
2007982	J Acquir Immune Defic Syndr (1988)	1991	0	0	0	1	0	0	0	0	0	0	0	0
2007983	J Acquir Immune Defic Syndr (1988)	1991	0	0	0	1	0	0	0	0	0	0	0	0
2016682	J Acquir Immune Defic Syndr (1988)	1991	0	0	0	1	0	0	0	0	0	0	0	0
2016683	J Acquir Immune Defic Syndr (1988)	1991	0	0	0	0	0	0	0	0	0	0	0	0
2016684	J Acquir Immune Defic Syndr (1988)	1991	0	1	0	0	0	0	0	0	0	0	0	0
2016685	J Acquir Immune Defic Syndr (1988)	1991	0	0	0	0	0	0	0	0	0	0	0	0
2016686	J Acquir Immune Defic Syndr (1988)	1991	0	0	0	0	0	0	0	0	0	0	0	0
2016687	J Acquir Immune Defic Syndr (1988)	1991	0	1	0	0	0	0	0	0	0	0	0	0
2016688	J Acquir Immune Defic Syndr (1988)	1991	0	0	0	0	0	0	0	0	0	0	0	0
2016689	J Acquir Immune Defic Syndr (1988)	1991	1	0	0	0	0	0	0	0	0	0	0	0
2016690	J Acquir Immune Defic Syndr (1988)	1991	0	0	0	0	0	0	0	0	0	0	0	0
2016691	J Acquir Immune Defic Syndr (1988)	1991	0	0	0	1	0	0	0	0	0	0	0	0
2016692	J Acquir Immune Defic Syndr (1988)	1991	0	0	0	1	0	0	0	0	0	0	0	0
2016693	J Acquir Immune Defic Syndr (1988)	1991	0	0	0	1	0	0	0	0	0	0	0	0
2016694	J Acquir Immune Defic Syndr (1988)	1991	0	0	0	1	0	0	0	0	0	0	0	0
2016695	J Acquir Immune Defic Syndr (1988)	1991	0	0	0	1	0	0	0	0	0	0	0	0
2023097	J Acquir Immune Defic Syndr (1988)	1991	0	0	0	0	0	0	0	0	0	0	0	0
2023098	J Acquir Immune Defic Syndr (1988)	1991	1	1	0	0	0	0	0	0	0	0	0	0
2023099	J Acquir Immune Defic Syndr (1988)	1991	1	0	0	0	0	0	0	0	0	0	0	0
2023100	J Acquir Immune Defic Syndr (1988)	1991	0	0	0	0	0	0	0	0	0	0	0	0
2023101	J Acquir Immune Defic Syndr (1988)	1991	0	0	0	0	0	0	0	0	0	0	0	0
2023102	J Acquir Immune Defic Syndr (1988)	1991	1	0	0	0	0	0	0	0	0	0	0	1
2023103	J Acquir Immune Defic Syndr (1988)	1991	0	0	0	0	0	0	0	0	0	0	0	0
2023104	J Acquir Immune Defic Syndr (1988)	1991	0	0	0	0	0	0	0	0	0	0	0	0
2023105	J Acquir Immune Defic Syndr (1988)	1991	0	0	0	1	0	0	0	0	0	0	0	0
2031687	AIDS	1991	0	0	0	1	0	0	0	0	0	0	0	0
2031688	AIDS	1991	0	1	0	0	0	0	0	0	0	0	0	0
2031689	AIDS	1991	0	1	0	0	0	0	0	0	0	0	0	0
2031690	AIDS	1991	0	0	0	0	0	0	0	0	0	0	0	0
2031691	AIDS	1991	0	0	0	0	0	0	0	0	0	0	0	0
2031692	AIDS	1991	1	1	0	0	0	0	0	0	0	0	0	0
2031693	AIDS	1991	0	1	0	0	0	0	0	0	0	0	0	0
2031694	AIDS	1991	0	1	0	0	0	0	0	0	0	0	0	0
2031695	AIDS	1991	0	0	0	0	0	0	0	0	0	0	0	0
2031696	AIDS	1991	0	0	0	1	0	0	0	0	0	0	0	0
2031697	AIDS	1991	0	0	0	1	0	0	0	0	0	0	0	0
2031698	AIDS	1991	0	0	0	1	0	0	0	0	0	0	0	0
2031699	AIDS	1991	0	0	0	1	0	0	0	0	0	0	0	0
2031700	AIDS	1991	0	0	0	1	0	0	0	0	0	0	0	0
2031701	AIDS	1991	0	0	0	1	0	0	0	0	0	0	0	0
2031702	AIDS	1991	0	0	0	1	0	0	0	0	0	0	0	0
2031703	AIDS	1991	0	0	0	1	0	0	0	0	0	0	0	0
2031704	AIDS	1991	0	0	0	1	0	0	0	0	0	0	0	0
2031705	AIDS	1991	0	0	0	1	0	0	0	0	0	0	0	0
2031706	AIDS	1991	0	0	0	1	0	0	0	0	0	0	0	0
2051304	J Acquir Immune Defic Syndr (1988)	1991	0	0	0	0	0	0	0	0	0	0	0	0
2051305	J Acquir Immune Defic Syndr (1988)	1991	0	0	0	0	0	0	0	0	0	0	0	0
2051306	J Acquir Immune Defic Syndr (1988)	1991	1	1	0	0	0	0	0	0	0	0	0	0
2051307	J Acquir Immune Defic Syndr (1988)	1991	0	0	0	0	0	0	0	0	0	0	0	0
2051308	J Acquir Immune Defic Syndr (1988)	1991	0	0	0	0	0	0	0	0	0	0	0	0
2051309	J Acquir Immune Defic Syndr (1988)	1991	0	1	0	0	0	0	0	0	0	0	0	0
2051310	J Acquir Immune Defic Syndr (1988)	1991	0	0	0	1	0	0	0	0	0	0	0	0
2059347	AIDS	1991	0	0	0	1	0	0	0	0	0	0	0	0
2059348	AIDS	1991	0	0	0	1	0	0	0	0	0	0	0	0
2059349	AIDS	1991	0	0	0	1	0	0	0	0	0	0	0	0
2059350	AIDS	1991	0	0	0	1	0	0	0	0	0	0	0	0
2059351	AIDS	1991	0	0	0	1	0	0	0	0	0	0	0	0
2059352	AIDS	1991	0	0	0	1	0	0	0	0	0	0	0	0
2059353	AIDS	1991	0	0	0	1	0	0	0	0	0	0	0	0
2059354	AIDS	1991	0	0	0	1	0	0	0	0	0	0	0	0
2059355	AIDS	1991	0	0	0	1	0	0	0	0	0	0	0	0
2059356	AIDS	1991	0	0	0	1	0	0	0	0	0	0	0	0
2059357	AIDS	1991	0	0	0	0	0	0	0	0	0	0	0	0
2059358	AIDS	1991	0	1	0	0	0	0	0	0	0	0	0	0
2059359	AIDS	1991	0	0	0	0	0	0	0	0	0	0	0	0
2059360	AIDS	1991	0	1	0	0	0	0	0	0	0	0	0	0
2059361	AIDS	1991	0	0	0	0	0	0	0	0	0	0	0	0
2059362	AIDS	1991	0	0	0	0	0	0	0	0	0	0	0	0
2059363	AIDS	1991	1	0	1	0	0	0	0	0	0	0	0	1
2059364	AIDS	1991	0	1	0	0	0	0	0	0	0	0	0	0
2059365	AIDS	1991	0	0	0	0	0	0	0	0	0	0	0	0
2059366	AIDS	1991	0	0	0	0	0	0	0	0	0	0	0	0
2059367	AIDS	1991	0	0	0	0	0	0	0	0	0	0	0	0
2059368	AIDS	1991	0	1	0	0	0	0	0	0	0	0	0	0
2059369	AIDS	1991	1	0	0	0	0	0	0	0	0	0	0	0
2059370	AIDS	1991	0	0	0	0	0	0	0	0	0	0	0	0
2059371	AIDS	1991	0	0	0	0	0	0	0	0	0	0	0	0
2059372	AIDS	1991	0	0	0	0	0	0	0	0	0	0	0	0
2059373	AIDS	1991	0	0	0	0	0	0	0	0	0	0	0	0
2059374	AIDS	1991	0	0	0	0	0	0	0	0	0	0	0	0
2059375	AIDS	1991	0	1	0	0	0	0	0	0	0	0	0	0
2059376	AIDS	1991	0	0	0	1	0	0	0	0	0	0	0	0
2059377	AIDS	1991	0	0	0	1	0	0	0	0	0	0	0	0
2059378	AIDS	1991	0	0	0	1	0	0	0	0	0	0	0	0
2059379	AIDS	1991	0	0	0	1	0	0	0	0	0	0	0	0
2059380	AIDS	1991	0	0	0	1	0	0	0	0	0	0	0	0
2059381	AIDS	1991	0	0	0	1	0	0	0	0	0	0	0	0
2059382	AIDS	1991	0	0	0	1	0	0	0	0	0	0	0	0
2059383	AIDS	1991	0	0	1	0	0	0	0	0	0	0	0	0
2059384	AIDS	1991	1	1	0	0	0	0	0	0	0	0	0	0
2059385	AIDS	1991	0	0	0	0	0	0	0	0	0	0	0	0
2059386	AIDS	1991	0	0	0	0	0	0	0	0	0	0	0	0
2059387	AIDS	1991	0	0	0	0	0	0	0	0	0	0	0	0
2059388	AIDS	1991	1	0	0	0	0	0	0	0	0	0	0	0
2059389	AIDS	1991	0	0	0	1	0	0	0	0	0	0	0	0
2059390	AIDS	1991	0	0	0	1	0	0	0	0	0	0	0	0
2059391	AIDS	1991	0	0	0	1	0	0	0	0	0	0	0	0
2059392	AIDS	1991	0	0	0	1	0	0	0	0	0	0	0	0
2088395	AIDS	1990	0	0	0	1	0	0	0	0	0	0	0	0
2088396	AIDS	1990	0	0	0	0	0	0	0	0	0	0	0	0
2088397	AIDS	1990	0	0	0	1	0	0	0	0	0	0	0	0
2088398	AIDS	1990	0	0	0	0	0	0	0	0	0	0	0	0
2088399	AIDS	1990	0	1	0	0	0	0	0	0	0	0	0	0
2088400	AIDS	1990	1	1	0	0	0	0	0	0	0	0	0	0
2088401	AIDS	1990	0	0	0	0	0	0	0	0	0	0	0	0
2088402	AIDS	1990	0	1	0	0	0	0	0	0	0	0	0	0
2088403	AIDS	1990	1	0	0	0	0	0	0	0	0	0	0	0
2088404	AIDS	1990	0	0	0	0	0	0	0	0	0	0	0	0
2088405	AIDS	1990	0	0	0	1	0	0	0	0	0	0	0	0
2088406	AIDS	1990	0	0	0	1	0	0	0	0	0	0	0	0
2088407	AIDS	1990	0	0	0	1	0	0	0	0	0	0	0	0
2088408	AIDS	1990	0	0	0	1	0	0	0	0	0	0	0	0
2088409	AIDS	1990	0	0	0	1	0	0	0	0	0	0	0	0
2088410	AIDS	1990	0	0	0	1	0	0	0	0	0	0	0	0
2088411	AIDS	1990	0	0	0	1	0	0	0	0	0	0	0	0
2088412	AIDS	1990	0	0	0	1	0	0	0	0	0	0	0	0
2088413	AIDS	1990	0	0	0	1	0	0	0	0	0	0	0	0
2088414	AIDS	1990	0	0	0	1	0	0	0	0	0	0	0	0
2104931	J Acquir Immune Defic Syndr (1988)	1990	0	0	0	0	0	0	0	0	0	0	0	0
2106022	J Acquir Immune Defic Syndr (1988)	1990	0	0	0	0	0	0	0	0	0	0	0	0
2106023	J Acquir Immune Defic Syndr (1988)	1990	0	1	0	0	0	0	0	0	0	0	0	0
2106024	J Acquir Immune Defic Syndr (1988)	1990	0	0	0	0	0	0	0	0	0	0	0	0
2110972	J Acquir Immune Defic Syndr (1988)	1990	0	0	0	0	0	0	0	0	0	0	0	0
2112396	AIDS	1990	1	1	0	0	0	0	0	0	0	0	0	0
2112397	AIDS	1990	0	0	0	0	0	0	0	0	0	0	0	0
2114476	J Acquir Immune Defic Syndr (1988)	1990	0	0	0	0	0	0	0	0	0	0	0	0
2115340	AIDS	1990	0	0	0	0	0	0	0	0	0	0	0	0
2115341	AIDS	1990	0	1	0	0	0	0	0	0	0	0	0	0
2115342	AIDS	1990	0	0	0	0	0	0	0	0	0	0	0	0
2115343	AIDS	1990	0	0	0	1	0	0	0	0	0	0	0	0
2118767	AIDS	1990	0	0	1	0	0	0	0	0	0	0	0	0
2118951	J Acquir Immune Defic Syndr (1988)	1990	0	1	0	0	0	0	0	0	0	0	0	0
2118952	J Acquir Immune Defic Syndr (1988)	1990	0	1	0	0	0	0	0	0	0	0	0	0
2120418	J Acquir Immune Defic Syndr (1988)	1990	1	1	0	0	0	0	0	0	0	0	0	0
2120419	J Acquir Immune Defic Syndr (1988)	1990	0	0	0	0	0	0	0	0	0	0	0	0
2121954	J Acquir Immune Defic Syndr (1988)	1990	0	0	0	0	0	0	0	0	0	0	0	0
2121955	J Acquir Immune Defic Syndr (1988)	1990	0	0	0	1	0	0	0	0	0	0	0	0
2123003	J Acquir Immune Defic Syndr (1988)	1990	0	0	0	0	0	0	0	0	0	0	0	0
2123004	J Acquir Immune Defic Syndr (1988)	1990	1	1	0	0	0	0	0	0	0	0	0	0
2123627	AIDS	1990	0	1	0	0	0	0	0	0	0	0	0	0
2124493	AIDS	1990	0	0	0	0	0	0	0	0	0	0	0	0
2124494	AIDS	1990	0	0	0	0	0	0	0	0	0	0	0	0
2126440	AIDS	1990	0	0	0	0	0	0	0	0	0	0	0	0
2128454	AIDS	1990	0	1	0	0	0	0	0	0	0	0	0	0
2136330	J Acquir Immune Defic Syndr (1988)	1990	0	0	0	1	0	0	0	0	0	0	0	0
2136707	J Acquir Immune Defic Syndr (1988)	1990	0	0	0	0	0	0	0	0	0	0	0	0
2136911	J Acquir Immune Defic Syndr (1988)	1990	0	0	0	0	0	0	0	0	0	0	0	0
2136912	J Acquir Immune Defic Syndr (1988)	1990	0	0	0	0	0	0	0	0	0	0	0	0
2140127	J Acquir Immune Defic Syndr (1988)	1990	0	0	0	0	0	0	0	0	0	0	0	0
2141073	J Acquir Immune Defic Syndr (1988)	1990	0	1	0	0	0	0	0	0	0	0	0	0
2142218	J Acquir Immune Defic Syndr (1988)	1990	0	1	0	0	0	0	0	0	0	0	0	0
2147550	AIDS	1990	0	1	0	0	0	0	0	0	0	0	0	0
2148090	AIDS	1990	0	1	0	0	0	0	0	0	0	0	0	0
2152551	AIDS	1990	0	0	0	1	0	0	0	0	0	0	0	0
2152552	AIDS	1990	0	0	0	1	0	0	0	0	0	0	0	0
2152553	AIDS	1990	0	0	0	1	0	0	0	0	0	0	0	0
2152554	AIDS	1990	0	0	0	0	0	0	0	0	0	0	0	0
2152555	AIDS	1990	0	0	0	1	0	0	0	0	0	0	0	0
2152556	AIDS	1990	0	0	0	1	0	0	0	0	0	0	0	0
2152557	AIDS	1990	0	0	0	1	0	0	0	0	0	0	0	0
2152558	AIDS	1990	0	0	0	1	0	0	0	0	0	0	0	0
2152559	AIDS	1990	0	0	0	1	0	0	0	0	0	0	0	0
2152560	AIDS	1990	0	0	0	1	0	0	0	0	0	0	0	0
2152561	AIDS	1990	0	1	0	0	0	0	0	0	0	0	0	0
2152562	AIDS	1990	0	0	0	1	0	0	0	0	0	0	0	0
2152563	AIDS	1990	0	0	0	1	0	0	0	0	0	0	0	0
2152564	AIDS	1990	0	0	0	1	0	0	0	0	0	0	0	0
2152565	AIDS	1990	0	0	0	1	0	0	0	0	0	0	0	0
2152566	AIDS	1990	0	0	0	1	0	0	0	0	0	0	0	0
2152567	AIDS	1990	0	0	0	1	0	0	0	0	0	0	0	0
2152568	AIDS	1990	0	0	0	1	0	0	0	0	0	0	0	0
2152569	AIDS	1990	0	0	0	1	0	0	0	0	0	0	0	0
2152570	AIDS	1990	0	0	0	1	0	0	0	0	0	0	0	0
2152571	AIDS	1990	0	0	0	1	0	0	0	0	0	0	0	0
2152572	AIDS	1990	0	0	0	1	0	0	0	0	0	0	0	0
2152573	AIDS	1990	0	0	0	1	0	0	0	0	0	0	0	0
2152574	AIDS	1990	0	0	0	1	0	0	0	0	0	0	0	0
2152575	AIDS	1990	0	0	0	1	0	0	0	0	0	0	0	0
2152576	AIDS	1990	0	0	0	1	0	0	0	0	0	0	0	0
2152577	AIDS	1990	0	0	0	1	0	0	0	0	0	0	0	0
2152578	AIDS	1990	0	0	0	1	0	0	0	0	0	0	0	0
2152579	AIDS	1990	0	0	0	1	0	0	0	0	0	0	0	0
2152580	AIDS	1990	0	0	0	1	0	0	0	0	0	0	0	0
2152581	AIDS	1990	0	0	0	1	0	0	0	0	0	0	0	0
2152582	AIDS	1990	0	0	0	1	0	0	0	0	0	0	0	0
2152583	AIDS	1990	0	0	0	1	0	0	0	0	0	0	0	0
2152584	AIDS	1990	0	0	0	1	0	0	0	0	0	0	0	0
2152585	AIDS	1990	0	0	0	1	0	0	0	0	0	0	0	0
2152586	AIDS	1990	0	0	0	1	0	0	0	0	0	0	0	0
2152587	AIDS	1990	0	0	0	1	0	0	0	0	0	0	0	0
2152588	AIDS	1990	0	0	0	1	0	0	0	0	0	0	0	0
2152589	AIDS	1990	0	0	0	1	0	0	0	0	0	0	0	0
2152590	AIDS	1990	0	0	0	1	0	0	0	0	0	0	0	0
2152591	AIDS	1990	0	0	0	1	0	0	0	0	0	0	0	0
2152592	AIDS	1990	0	0	0	1	0	0	0	0	0	0	0	0
2152802	J Acquir Immune Defic Syndr (1988)	1990	0	0	0	0	0	0	0	0	0	0	0	0
2152803	J Acquir Immune Defic Syndr (1988)	1990	0	0	0	0	0	0	0	0	0	0	0	0
2152804	J Acquir Immune Defic Syndr (1988)	1990	0	0	0	0	0	0	0	0	0	0	0	0
2153200	J Acquir Immune Defic Syndr (1988)	1990	0	1	0	0	0	0	0	0	0	0	0	0
2154577	J Acquir Immune Defic Syndr (1988)	1990	0	0	0	0	0	0	0	0	0	0	0	0
2154578	J Acquir Immune Defic Syndr (1988)	1990	0	0	0	0	0	0	0	0	0	0	0	0
2156043	J Acquir Immune Defic Syndr (1988)	1990	0	0	0	0	0	0	0	0	0	0	0	0
2156044	J Acquir Immune Defic Syndr (1988)	1990	0	0	0	1	0	0	0	0	0	0	0	0
2156527	AIDS	1990	0	0	0	0	0	0	0	0	0	0	0	0
2156528	AIDS	1990	0	0	0	0	0	0	0	0	0	0	0	0
2156529	AIDS	1990	0	0	0	1	0	0	0	0	0	0	0	0
2156530	AIDS	1990	0	0	0	1	0	0	0	0	0	0	0	0
2157835	J Acquir Immune Defic Syndr (1988)	1990	0	0	0	0	0	0	0	0	0	0	0	0
2157836	J Acquir Immune Defic Syndr (1988)	1990	0	1	0	0	0	0	0	0	0	0	0	0
2158329	AIDS	1990	0	0	0	1	0	0	0	0	0	0	0	0
2159990	J Acquir Immune Defic Syndr (1988)	1990	0	1	0	0	0	0	0	0	0	0	0	0
2159991	J Acquir Immune Defic Syndr (1988)	1990	1	1	1	0	0	0	0	0	0	0	0	1
2159992	J Acquir Immune Defic Syndr (1988)	1990	0	1	0	0	0	0	0	0	0	0	0	0
2159993	J Acquir Immune Defic Syndr (1988)	1990	0	1	0	0	0	0	0	0	0	0	0	0
2161669	AIDS	1990	0	0	0	0	0	0	0	0	0	0	0	0
2161670	AIDS	1990	0	0	0	0	0	0	0	0	0	0	0	0
2161671	AIDS	1990	0	1	0	0	0	0	0	0	0	0	0	0
2161672	AIDS	1990	0	0	0	1	0	0	0	0	0	0	0	0
2161673	AIDS	1990	0	1	0	0	0	0	0	0	0	0	0	0
2161920	J Acquir Immune Defic Syndr (1988)	1990	0	0	0	0	0	0	0	0	0	0	0	0
2164082	J Acquir Immune Defic Syndr (1988)	1990	0	0	1	0	0	0	0	0	0	0	0	1
2164083	J Acquir Immune Defic Syndr (1988)	1990	0	0	0	0	0	0	0	0	0	0	0	0
2164818	AIDS	1990	0	0	0	0	0	0	0	0	0	0	0	0
2164819	AIDS	1990	0	0	0	0	0	0	0	0	0	0	0	0
2164820	AIDS	1990	0	1	0	0	0	0	0	0	0	0	0	0
2164821	AIDS	1990	0	1	0	0	0	0	0	0	0	0	0	0
2166782	J Acquir Immune Defic Syndr (1988)	1990	0	0	0	0	0	0	0	0	0	0	0	0
2166783	J Acquir Immune Defic Syndr (1988)	1990	0	1	0	0	0	0	0	0	0	0	0	0
2166784	J Acquir Immune Defic Syndr (1988)	1990	1	0	0	0	0	0	0	0	0	0	0	0
2167103	AIDS	1990	0	0	0	0	0	0	0	0	0	0	0	0
2167104	AIDS	1990	0	0	0	1	0	0	0	0	0	0	0	0
2167105	AIDS	1990	0	0	0	1	0	0	0	0	0	0	0	0
2168716	AIDS	1990	1	1	0	0	0	0	0	0	0	0	0	0
2168717	AIDS	1990	0	0	0	1	0	0	0	0	0	0	0	0
2172505	J Acquir Immune Defic Syndr (1988)	1990	0	0	0	1	0	0	0	0	0	0	0	0
2172506	J Acquir Immune Defic Syndr (1988)	1990	0	0	0	1	0	0	0	0	0	0	0	0
2172507	J Acquir Immune Defic Syndr (1988)	1990	0	0	0	1	0	0	0	0	0	0	0	0
2173744	J Acquir Immune Defic Syndr (1988)	1990	0	0	0	0	0	0	0	0	0	0	0	0
2173745	J Acquir Immune Defic Syndr (1988)	1990	0	1	0	0	0	0	0	0	0	0	0	0
2174676	AIDS	1990	0	0	0	0	0	0	0	0	0	0	0	0
2174677	AIDS	1990	0	0	0	1	0	0	0	0	0	0	0	0
2175616	AIDS	1990	0	0	0	0	0	0	0	0	0	0	0	0
2175617	AIDS	1990	0	0	0	1	0	0	0	0	0	0	0	0
2175618	AIDS	1990	0	0	0	1	0	0	0	0	0	0	0	0
2175619	AIDS	1990	0	0	0	0	0	0	0	0	0	0	0	0
2175620	AIDS	1990	1	1	0	0	0	0	0	0	0	0	0	0
2175621	AIDS	1990	0	0	0	0	0	0	0	0	0	0	0	0
2175622	AIDS	1990	0	0	0	1	0	0	0	0	0	0	0	0
2177993	AIDS	1990	0	0	0	1	0	0	0	0	0	0	0	0
2177994	AIDS	1990	0	0	0	1	0	0	0	0	0	0	0	0
2179525	J Acquir Immune Defic Syndr (1988)	1990	0	1	0	0	0	0	0	0	0	0	0	0
2179526	J Acquir Immune Defic Syndr (1988)	1990	0	0	0	1	0	0	0	0	0	0	0	0
2179527	J Acquir Immune Defic Syndr (1988)	1990	0	0	0	1	0	0	0	0	0	0	0	0
2179528	J Acquir Immune Defic Syndr (1988)	1990	0	1	0	0	0	0	0	0	0	0	0	0
2180433	AIDS	1990	0	0	0	1	0	0	0	0	0	0	0	0
2180434	AIDS	1990	0	0	0	1	0	0	0	0	0	0	0	0
2180435	AIDS	1990	0	0	0	0	0	0	0	0	0	0	0	0
2180436	AIDS	1990	0	0	0	0	0	0	0	0	0	0	0	0
2182827	J Acquir Immune Defic Syndr (1988)	1990	0	0	0	0	0	0	0	0	0	0	0	0
2183813	AIDS	1990	0	0	0	1	0	0	0	0	0	0	0	0
2183814	AIDS	1990	0	0	1	0	0	0	0	0	0	0	0	0
2183815	AIDS	1990	0	0	0	0	0	0	0	0	0	0	0	0
2183816	AIDS	1990	0	0	0	1	0	0	0	0	0	0	0	0
2187071	J Acquir Immune Defic Syndr (1988)	1990	1	0	0	0	0	0	0	0	0	0	0	0
2187072	J Acquir Immune Defic Syndr (1988)	1990	0	0	0	0	0	0	0	0	0	0	0	0
2190599	AIDS	1990	0	0	0	1	0	0	0	0	0	0	0	0
2190600	AIDS	1990	0	0	0	1	0	0	0	0	0	0	0	0
2190601	AIDS	1990	0	0	0	1	0	0	0	0	0	0	0	0
2190602	AIDS	1990	0	0	0	1	0	0	0	0	0	0	0	0
2190603	AIDS	1990	0	0	0	0	0	0	0	0	0	0	0	0
2190604	AIDS	1990	0	0	0	0	0	0	0	0	0	0	0	0
2190605	AIDS	1990	0	1	0	0	0	0	0	0	0	0	0	0
2190606	AIDS	1990	0	0	0	0	0	0	0	0	0	0	0	0
2190607	AIDS	1990	0	0	0	0	0	0	0	0	0	0	0	0
2191113	J Acquir Immune Defic Syndr (1988)	1990	1	1	0	0	0	0	0	0	0	0	0	0
2195154	J Acquir Immune Defic Syndr (1988)	1990	0	0	0	0	0	0	0	0	0	0	0	0
2196905	AIDS	1990	0	0	0	1	0	0	0	0	0	0	0	0
2196906	AIDS	1990	0	0	0	1	0	0	0	0	0	0	0	0
2196907	AIDS	1990	0	0	0	0	0	0	0	0	0	0	0	0
2196908	AIDS	1990	0	0	0	0	0	0	0	0	0	0	0	0
2196909	AIDS	1990	0	1	0	0	0	0	0	0	0	0	0	0
2201314	AIDS	1990	0	0	0	1	0	0	0	0	0	0	0	0
2201315	AIDS	1990	0	0	0	1	0	0	0	0	0	0	0	0
2201316	AIDS	1990	0	0	0	1	0	0	0	0	0	0	0	0
2201317	AIDS	1990	0	0	0	0	0	0	0	0	0	0	0	0
2201318	AIDS	1990	0	0	0	0	0	0	0	0	0	0	0	0
2201319	AIDS	1990	0	0	0	0	0	0	0	0	0	0	0	0
2201320	AIDS	1990	0	0	0	0	0	0	0	0	0	0	0	0
2204357	AIDS	1990	0	0	0	1	0	0	0	0	0	0	0	0
2204358	AIDS	1990	0	0	1	0	0	0	0	0	0	0	0	0
2204359	AIDS	1990	0	0	0	1	0	0	0	0	0	0	0	0
2204697	J Acquir Immune Defic Syndr (1988)	1990	0	1	0	0	0	0	0	0	0	0	0	0
2204698	J Acquir Immune Defic Syndr (1988)	1990	0	0	0	0	0	0	0	0	0	0	0	0
2213505	J Acquir Immune Defic Syndr (1988)	1990	0	1	0	0	0	0	0	0	0	0	0	0
2213506	J Acquir Immune Defic Syndr (1988)	1990	0	1	0	0	0	0	0	0	0	0	0	0
2213507	J Acquir Immune Defic Syndr (1988)	1990	0	0	0	0	0	0	0	0	0	0	0	0
2213508	J Acquir Immune Defic Syndr (1988)	1990	0	1	0	0	0	0	0	0	0	0	0	0
2213509	J Acquir Immune Defic Syndr (1988)	1990	0	0	0	0	0	0	0	0	0	0	0	0
2213510	J Acquir Immune Defic Syndr (1988)	1990	0	0	0	0	0	0	0	0	0	0	0	0
2213511	J Acquir Immune Defic Syndr (1988)	1990	0	1	0	0	0	0	0	0	0	0	0	0
2213512	J Acquir Immune Defic Syndr (1988)	1990	0	1	0	0	0	0	0	0	0	0	0	0
2213513	J Acquir Immune Defic Syndr (1988)	1990	0	0	0	1	0	0	0	0	0	0	0	0
2213514	J Acquir Immune Defic Syndr (1988)	1990	0	0	0	1	0	0	0	0	0	0	0	0
2213515	J Acquir Immune Defic Syndr (1988)	1990	0	0	0	1	0	0	0	0	0	0	0	0
2213516	J Acquir Immune Defic Syndr (1988)	1990	0	0	0	1	0	0	0	0	0	0	0	0
2231288	J Acquir Immune Defic Syndr (1988)	1990	0	0	0	1	0	0	0	0	0	0	0	0
2231289	J Acquir Immune Defic Syndr (1988)	1990	0	0	0	1	0	0	0	0	0	0	0	0
2231290	J Acquir Immune Defic Syndr (1988)	1990	0	0	0	1	0	0	0	0	0	0	0	0
2231291	J Acquir Immune Defic Syndr (1988)	1990	0	0	0	1	0	0	0	0	0	0	0	0
2231292	J Acquir Immune Defic Syndr (1988)	1990	0	0	0	1	0	0	0	0	0	0	0	0
2231293	J Acquir Immune Defic Syndr (1988)	1990	0	0	0	1	0	0	0	0	0	0	0	0
2231294	J Acquir Immune Defic Syndr (1988)	1990	0	0	0	1	0	0	0	0	0	0	0	0
2231295	J Acquir Immune Defic Syndr (1988)	1990	0	0	0	1	0	0	0	0	0	0	0	0
2231296	J Acquir Immune Defic Syndr (1988)	1990	0	0	0	1	0	0	0	0	0	0	0	0
2231297	J Acquir Immune Defic Syndr (1988)	1990	0	0	0	1	0	0	0	0	0	0	0	0
2231298	J Acquir Immune Defic Syndr (1988)	1990	0	0	0	1	0	0	0	0	0	0	0	0
2231299	J Acquir Immune Defic Syndr (1988)	1990	0	0	0	1	0	0	0	0	0	0	0	0
2231300	J Acquir Immune Defic Syndr (1988)	1990	0	0	0	1	0	0	0	0	0	0	0	0
2231301	J Acquir Immune Defic Syndr (1988)	1990	0	0	0	1	0	0	0	0	0	0	0	0
2231302	J Acquir Immune Defic Syndr (1988)	1990	0	0	0	1	0	0	0	0	0	0	0	0
2231303	J Acquir Immune Defic Syndr (1988)	1990	0	1	0	0	0	0	0	0	0	0	0	0
2231304	J Acquir Immune Defic Syndr (1988)	1990	0	0	0	1	0	0	0	0	0	0	0	0
2231305	J Acquir Immune Defic Syndr (1988)	1990	0	0	0	1	0	0	0	0	0	0	0	0
2231306	J Acquir Immune Defic Syndr (1988)	1990	0	0	1	0	0	0	0	0	0	0	0	0
2231307	J Acquir Immune Defic Syndr (1988)	1990	0	0	0	1	0	0	0	0	0	0	0	0
2231308	J Acquir Immune Defic Syndr (1988)	1990	0	0	0	1	0	0	0	0	0	0	0	0
2243313	J Acquir Immune Defic Syndr (1988)	1990	0	0	0	0	0	0	0	0	0	0	0	0
2243314	J Acquir Immune Defic Syndr (1988)	1990	0	0	0	0	0	0	0	0	0	0	0	0
2243315	J Acquir Immune Defic Syndr (1988)	1990	0	0	0	0	0	0	0	0	0	0	0	0
2243316	J Acquir Immune Defic Syndr (1988)	1990	0	0	0	0	0	0	0	0	0	0	0	0
2243317	J Acquir Immune Defic Syndr (1988)	1990	0	0	0	0	0	0	0	0	0	0	0	0
2243318	J Acquir Immune Defic Syndr (1988)	1990	0	0	0	0	0	0	0	0	0	0	0	0
2243319	J Acquir Immune Defic Syndr (1988)	1990	0	0	0	0	0	0	0	0	0	0	0	0
2243320	J Acquir Immune Defic Syndr (1988)	1990	0	0	0	1	0	0	0	0	0	0	0	0
2243321	J Acquir Immune Defic Syndr (1988)	1990	0	0	0	1	0	0	0	0	0	0	0	0
2243322	J Acquir Immune Defic Syndr (1988)	1990	0	0	0	1	0	0	0	0	0	0	0	0
2252557	AIDS	1990	0	0	0	1	0	0	0	0	0	0	0	0
2252558	AIDS	1990	0	0	0	1	0	0	0	0	0	0	0	0
2252559	AIDS	1990	0	0	0	0	0	0	0	0	0	0	0	0
2252560	AIDS	1990	0	0	0	0	0	0	0	0	0	0	0	0
2252561	AIDS	1990	1	1	0	0	0	0	0	0	0	0	0	0
2252562	AIDS	1990	0	0	0	0	0	0	0	0	0	0	0	0
2252563	AIDS	1990	0	1	0	0	0	0	0	0	0	0	0	0
2252564	AIDS	1990	0	0	0	0	0	0	0	0	0	0	0	0
2252565	AIDS	1990	0	0	0	0	0	0	0	0	0	0	0	0
2252566	AIDS	1990	0	0	0	0	0	0	0	0	0	0	0	0
2252567	AIDS	1990	0	0	0	1	0	0	0	0	0	0	0	0
2252568	AIDS	1990	0	0	0	1	0	0	0	0	0	0	0	0
2252569	AIDS	1990	0	0	0	1	0	0	0	0	0	0	0	0
2252570	AIDS	1990	0	0	0	1	0	0	0	0	0	0	0	0
2252571	AIDS	1990	0	0	0	1	0	0	0	0	0	0	0	0
2252572	AIDS	1990	0	0	0	1	0	0	0	0	0	0	0	0
2252573	AIDS	1990	0	0	0	1	0	0	0	0	0	0	0	0
2252574	AIDS	1990	0	0	0	1	0	0	0	0	0	0	0	0
2252575	AIDS	1990	0	0	0	1	0	0	0	0	0	0	0	0
2252576	AIDS	1990	0	0	0	1	0	0	0	0	0	0	0	0
2261112	AIDS	1990	0	0	0	1	0	0	0	0	0	0	0	0
2261113	AIDS	1990	1	1	0	0	0	0	0	0	0	0	0	1
2261114	AIDS	1990	0	0	0	0	0	0	0	0	0	0	0	0
2261115	AIDS	1990	0	0	0	0	0	0	0	0	0	0	0	0
2261116	AIDS	1990	0	0	0	0	0	0	0	0	0	0	0	0
2261117	AIDS	1990	1	1	0	0	0	0	0	0	0	0	0	0
2261118	AIDS	1990	0	0	0	1	0	0	0	0	0	0	0	0
2261119	AIDS	1990	0	0	0	1	0	0	0	0	0	0	0	0
2261120	AIDS	1990	0	0	0	1	0	0	0	0	0	0	0	0
2261121	AIDS	1990	0	0	0	1	0	0	0	0	0	0	0	0
2261122	AIDS	1990	0	0	0	1	0	0	0	0	0	0	0	0
2261123	AIDS	1990	0	0	0	1	0	0	0	0	0	0	0	0
2261124	AIDS	1990	0	0	0	1	0	0	0	0	0	0	0	0
2261125	AIDS	1990	0	0	0	1	0	0	0	0	0	0	0	0
2261126	AIDS	1990	0	0	0	0	0	0	0	0	0	0	0	0
2261127	AIDS	1990	0	0	1	0	0	0	0	0	0	0	0	1
2261128	AIDS	1990	0	1	0	0	0	0	0	0	0	0	0	0
2261129	AIDS	1990	0	0	0	1	0	0	0	0	0	0	0	0
2261130	AIDS	1990	1	0	0	0	0	0	0	0	0	0	0	0
2261131	AIDS	1990	0	1	0	0	0	0	0	0	0	0	0	0
2261132	AIDS	1990	0	1	0	0	0	0	0	0	0	0	0	0
2261133	AIDS	1990	0	1	0	0	0	0	0	0	0	0	0	0
2261134	AIDS	1990	0	1	0	0	0	0	0	0	0	0	0	0
2261135	AIDS	1990	0	0	0	0	0	0	0	0	0	0	0	0
2261136	AIDS	1990	0	0	0	0	0	0	0	0	0	0	0	0
2261137	AIDS	1990	0	0	0	1	0	0	0	0	0	0	0	0
2261138	AIDS	1990	0	0	0	1	0	0	0	0	0	0	0	0
2261139	AIDS	1990	0	0	0	1	0	0	0	0	0	0	0	0
2261140	AIDS	1990	0	0	0	1	0	0	0	0	0	0	0	0
2261141	AIDS	1990	0	0	0	1	0	0	0	0	0	0	0	0
2261142	AIDS	1990	0	0	0	1	0	0	0	0	0	0	0	0
2261143	AIDS	1990	0	0	0	1	0	0	0	0	0	0	0	0
2264877	J Acquir Immune Defic Syndr (1988)	1990	0	0	0	1	0	0	0	0	0	0	0	0
2282176	AIDS	1990	0	0	0	1	0	0	0	0	0	0	0	0
2282177	AIDS	1990	1	1	0	0	0	0	0	0	0	0	0	0
2282178	AIDS	1990	0	1	0	0	0	0	0	0	0	0	0	0
2282179	AIDS	1990	0	1	0	0	0	0	0	0	0	0	0	0
2282180	AIDS	1990	0	0	0	0	0	0	0	0	0	0	0	0
2282181	AIDS	1990	0	1	1	0	0	0	0	0	0	0	0	1
2282182	AIDS	1990	0	0	0	0	0	0	0	0	0	0	0	0
2282183	AIDS	1990	0	0	1	0	0	0	0	0	0	0	0	0
2282184	AIDS	1990	0	0	0	0	0	0	0	0	0	0	0	0
2282185	AIDS	1990	0	0	0	0	0	0	0	0	0	0	0	0
2282186	AIDS	1990	0	0	0	0	0	0	0	0	0	0	0	0
2282187	AIDS	1990	0	1	0	0	0	0	0	0	0	0	0	0
2282188	AIDS	1990	0	1	0	0	0	0	0	0	0	0	0	0
2282189	AIDS	1990	0	0	0	0	0	0	0	0	0	0	0	0
2282190	AIDS	1990	0	0	0	0	0	0	0	0	0	0	0	0
2282191	AIDS	1990	0	0	0	1	0	0	0	0	0	0	0	0
2282192	AIDS	1990	0	0	0	1	0	0	0	0	0	0	0	0
2282193	AIDS	1990	0	0	0	1	0	0	0	0	0	0	0	0
2282194	AIDS	1990	0	0	0	1	0	0	0	0	0	0	0	0
2282195	AIDS	1990	0	0	0	1	0	0	0	0	0	0	0	0
2282196	AIDS	1990	0	0	0	1	0	0	0	0	0	0	0	0
2282197	AIDS	1990	0	0	0	1	0	0	0	0	0	0	0	0
2282198	AIDS	1990	0	0	0	1	0	0	0	0	0	0	0	0
2282199	AIDS	1990	0	0	0	1	0	0	0	0	0	0	0	0
2282200	AIDS	1990	0	0	0	1	0	0	0	0	0	0	0	0
2285434	AIDS	1990	0	0	0	1	0	0	0	0	0	0	0	0
2293639	J Acquir Immune Defic Syndr (1988)	1990	0	0	0	0	0	0	0	0	0	0	0	0
2293640	J Acquir Immune Defic Syndr (1988)	1990	0	1	0	0	0	0	0	0	0	0	0	0
2293641	J Acquir Immune Defic Syndr (1988)	1990	0	0	0	0	0	0	0	0	0	0	0	0
2293642	J Acquir Immune Defic Syndr (1988)	1990	0	0	0	0	0	0	0	0	0	0	0	0
2293643	J Acquir Immune Defic Syndr (1988)	1990	0	0	0	0	0	0	0	0	0	0	0	0
2293644	J Acquir Immune Defic Syndr (1988)	1990	1	1	0	0	0	0	0	0	0	0	0	0
2293645	J Acquir Immune Defic Syndr (1988)	1990	0	0	0	0	0	0	0	0	0	0	0	0
2293646	J Acquir Immune Defic Syndr (1988)	1990	0	0	0	0	0	0	0	0	0	0	0	0
2293647	J Acquir Immune Defic Syndr (1988)	1990	0	1	0	0	0	0	0	0	0	0	0	0
2295975	J Acquir Immune Defic Syndr (1988)	1990	0	0	0	0	0	0	0	0	0	0	0	0
2295976	J Acquir Immune Defic Syndr (1988)	1990	0	0	0	0	0	0	0	1	0	1	0	0
2295977	J Acquir Immune Defic Syndr (1988)	1990	0	0	0	0	0	0	0	0	0	0	0	0
2295978	J Acquir Immune Defic Syndr (1988)	1990	0	0	0	1	0	0	0	0	0	0	0	0
2295979	J Acquir Immune Defic Syndr (1988)	1990	0	0	0	1	0	0	0	0	0	0	0	0
2304000	J Acquir Immune Defic Syndr (1988)	1990	0	0	0	0	0	0	0	0	0	0	0	0
2304001	J Acquir Immune Defic Syndr (1988)	1990	0	0	0	0	0	0	0	0	0	0	0	0
2304002	J Acquir Immune Defic Syndr (1988)	1990	0	0	0	0	0	0	0	0	0	0	0	0
2304003	J Acquir Immune Defic Syndr (1988)	1990	0	0	0	0	0	0	0	0	0	0	0	0
2304004	J Acquir Immune Defic Syndr (1988)	1990	0	0	0	1	0	0	0	0	0	0	0	0
2313557	J Acquir Immune Defic Syndr (1988)	1990	0	0	0	1	0	0	0	0	0	0	0	0
2313558	J Acquir Immune Defic Syndr (1988)	1990	0	0	0	0	0	0	0	0	0	0	0	0
2313559	J Acquir Immune Defic Syndr (1988)	1990	0	1	0	0	0	0	0	0	0	0	0	0
2313560	J Acquir Immune Defic Syndr (1988)	1990	0	1	1	0	0	0	0	0	0	0	0	0
2313561	J Acquir Immune Defic Syndr (1988)	1990	1	1	0	0	0	0	0	0	0	0	0	0
2313562	J Acquir Immune Defic Syndr (1988)	1990	0	0	0	0	0	0	0	0	0	0	0	0
2313563	J Acquir Immune Defic Syndr (1988)	1990	0	0	0	1	0	0	0	0	0	0	0	0
2313564	J Acquir Immune Defic Syndr (1988)	1990	0	0	0	1	0	0	0	0	0	0	0	0
2313565	J Acquir Immune Defic Syndr (1988)	1990	0	0	0	1	0	0	0	0	0	0	0	0
2313566	J Acquir Immune Defic Syndr (1988)	1990	0	0	0	1	0	0	0	0	0	0	0	0
2313567	J Acquir Immune Defic Syndr (1988)	1990	0	0	0	1	0	0	0	0	0	0	0	0
2313568	J Acquir Immune Defic Syndr (1988)	1990	0	0	0	1	0	0	0	0	0	0	0	0
2317308	AIDS	1990	0	0	0	0	0	0	0	0	0	0	0	0
2317309	AIDS	1990	0	0	0	1	0	0	0	0	0	0	0	0
2317310	AIDS	1990	0	0	0	1	0	0	0	0	0	0	0	0
2317311	AIDS	1990	0	0	0	1	0	0	0	0	0	0	0	0
2317312	AIDS	1990	0	0	0	1	0	0	0	0	0	0	0	0
2324943	J Acquir Immune Defic Syndr (1988)	1990	0	1	0	0	0	0	0	0	0	0	0	0
2324944	J Acquir Immune Defic Syndr (1988)	1990	0	0	0	0	0	0	0	0	0	0	0	0
2324945	J Acquir Immune Defic Syndr (1988)	1990	0	0	0	0	0	0	0	0	0	0	0	0
2324946	J Acquir Immune Defic Syndr (1988)	1990	1	1	0	0	0	0	0	0	0	0	0	0
2324947	J Acquir Immune Defic Syndr (1988)	1990	0	0	0	1	0	0	0	0	0	0	0	0
2324948	J Acquir Immune Defic Syndr (1988)	1990	0	0	0	1	0	0	0	0	0	0	0	0
2324949	J Acquir Immune Defic Syndr (1988)	1990	0	0	0	1	0	0	0	0	0	0	0	0
2328092	AIDS	1990	0	0	0	0	0	0	0	0	0	0	0	0
2328093	AIDS	1990	0	0	0	0	0	0	0	0	0	0	0	0
2328094	AIDS	1990	1	1	0	0	0	0	0	0	0	0	0	0
2328095	AIDS	1990	0	0	0	0	0	0	0	0	0	0	0	0
2328096	AIDS	1990	1	1	0	0	0	0	0	0	0	0	0	0
2328097	AIDS	1990	0	1	0	0	0	0	0	0	0	0	0	0
2328098	AIDS	1990	0	0	0	0	0	0	0	0	0	0	0	0
2328099	AIDS	1990	0	0	0	1	0	0	0	0	0	0	0	0
2328100	AIDS	1990	0	0	0	1	0	0	0	0	0	0	0	0
2338617	J Acquir Immune Defic Syndr (1988)	1990	0	0	0	0	0	0	0	0	0	0	0	0
2338618	J Acquir Immune Defic Syndr (1988)	1990	0	0	0	0	0	0	0	0	0	0	0	0
2338619	J Acquir Immune Defic Syndr (1988)	1990	0	0	0	0	0	0	0	0	0	0	0	0
2338620	J Acquir Immune Defic Syndr (1988)	1990	0	1	0	0	0	0	0	0	0	0	0	0
2350441	AIDS	1990	1	1	0	0	0	0	0	0	0	0	0	0
2350442	AIDS	1990	0	0	0	0	0	0	0	0	0	0	0	0
2350443	AIDS	1990	1	1	0	0	0	0	0	0	0	0	0	0
2350444	AIDS	1990	0	0	0	0	0	0	0	0	0	0	0	0
2350445	AIDS	1990	0	1	0	0	0	0	0	0	0	0	0	0
2350446	AIDS	1990	0	0	0	0	0	0	0	0	0	0	0	0
2350447	AIDS	1990	0	0	0	1	0	0	0	0	0	0	0	0
2350448	AIDS	1990	0	0	0	1	0	0	0	0	0	0	0	0
2350449	AIDS	1990	0	0	0	1	0	0	0	0	0	0	0	0
2350450	AIDS	1990	0	0	0	1	0	0	0	0	0	0	0	0
2350451	AIDS	1990	0	0	0	1	0	0	0	0	0	0	0	0
2350452	AIDS	1990	0	1	0	0	0	0	0	0	0	0	0	0
2350453	AIDS	1990	0	1	0	0	0	0	0	0	0	0	0	0
2350454	AIDS	1990	0	1	0	0	0	0	0	0	0	0	0	0
2350455	AIDS	1990	0	1	0	0	0	0	0	0	0	0	0	0
2350456	AIDS	1990	1	1	0	0	0	0	0	0	0	0	0	0
2350457	AIDS	1990	0	0	0	1	0	0	0	0	0	0	0	0
2350458	AIDS	1990	0	0	0	1	0	0	0	0	0	0	0	0
2350459	AIDS	1990	0	0	0	1	0	0	0	0	0	0	0	0
2350460	AIDS	1990	0	0	0	1	0	0	0	0	0	0	0	0
2352120	J Acquir Immune Defic Syndr (1988)	1990	0	1	0	0	0	0	0	0	0	0	0	0
2352121	J Acquir Immune Defic Syndr (1988)	1990	1	0	0	0	0	0	0	0	0	0	0	0
2352122	J Acquir Immune Defic Syndr (1988)	1990	1	1	0	0	0	0	0	0	0	0	0	0
2352123	J Acquir Immune Defic Syndr (1988)	1990	1	0	0	0	0	0	0	0	0	0	0	0
2352124	J Acquir Immune Defic Syndr (1988)	1990	0	0	0	0	0	0	0	0	0	0	0	0
2352125	J Acquir Immune Defic Syndr (1988)	1990	0	1	0	0	0	0	0	0	0	0	0	0
2352126	J Acquir Immune Defic Syndr (1988)	1990	0	0	0	0	0	0	0	0	0	0	0	0
2352127	J Acquir Immune Defic Syndr (1988)	1990	0	0	0	1	0	0	0	0	0	0	0	0
2352128	J Acquir Immune Defic Syndr (1988)	1990	0	0	0	1	0	0	0	0	0	0	0	0
2366146	J Acquir Immune Defic Syndr (1988)	1990	0	0	0	0	0	0	0	0	0	0	0	0
2366147	J Acquir Immune Defic Syndr (1988)	1990	0	0	0	0	0	0	0	0	0	0	0	0
2366148	J Acquir Immune Defic Syndr (1988)	1990	0	1	0	0	0	0	0	0	0	0	0	0
2366149	J Acquir Immune Defic Syndr (1988)	1990	0	1	0	0	0	0	0	0	0	0	0	0
2366150	J Acquir Immune Defic Syndr (1988)	1990	0	0	0	1	0	0	0	0	0	0	0	0
2366151	J Acquir Immune Defic Syndr (1988)	1990	0	0	0	1	0	0	0	0	0	0	0	0
2372378	AIDS	1990	0	0	0	0	0	0	0	0	0	0	0	0
2372379	AIDS	1990	0	0	0	0	0	0	0	0	0	0	0	0
2372380	AIDS	1990	0	0	0	0	0	0	0	0	0	0	0	0
2372381	AIDS	1990	0	0	0	1	0	0	0	0	0	0	0	0
2372382	AIDS	1990	0	0	0	1	0	0	0	0	0	0	0	0
2372383	AIDS	1990	0	0	0	1	0	0	0	0	0	0	0	0
2372384	AIDS	1990	0	0	0	1	0	0	0	0	0	0	0	0
2384863	J Acquir Immune Defic Syndr (1988)	1990	0	0	0	0	0	0	0	0	0	0	0	0
2384864	J Acquir Immune Defic Syndr (1988)	1990	1	1	0	0	0	0	0	0	0	0	0	0
2384865	J Acquir Immune Defic Syndr (1988)	1990	0	0	0	1	0	0	0	0	0	0	0	0
2384866	J Acquir Immune Defic Syndr (1988)	1990	0	1	0	0	0	0	0	0	0	0	0	0
2384867	J Acquir Immune Defic Syndr (1988)	1990	0	1	0	0	0	0	0	0	0	0	0	0
2384868	J Acquir Immune Defic Syndr (1988)	1990	0	0	0	0	0	0	0	0	0	0	0	0
2384869	J Acquir Immune Defic Syndr (1988)	1990	0	0	0	1	0	0	0	0	0	0	0	0
2384870	J Acquir Immune Defic Syndr (1988)	1990	0	0	0	1	0	0	0	0	0	0	0	0
2384871	J Acquir Immune Defic Syndr (1988)	1990	0	0	0	1	0	0	0	0	0	0	0	0
2384872	J Acquir Immune Defic Syndr (1988)	1990	0	0	0	1	0	0	0	0	0	0	0	0
2386616	AIDS	1990	0	0	0	0	0	0	0	0	0	0	0	0
2386617	AIDS	1990	0	0	0	0	0	0	0	0	0	0	0	0
2386618	AIDS	1990	0	1	0	0	0	0	0	0	0	0	0	0
2386619	AIDS	1990	0	0	0	0	0	0	0	0	0	0	0	0
2386620	AIDS	1990	0	1	0	0	0	0	0	0	0	0	0	0
2386621	AIDS	1990	0	0	0	0	0	0	0	0	0	0	0	0
2386622	AIDS	1990	0	1	0	0	0	0	0	0	0	0	0	0
2386623	AIDS	1990	0	0	0	1	0	0	0	0	0	0	0	0
2386624	AIDS	1990	0	0	0	1	0	0	0	0	0	0	0	0
2386625	AIDS	1990	0	0	0	1	0	0	0	0	0	0	0	0
2386626	AIDS	1990	0	0	0	1	0	0	0	0	0	0	0	0
2386627	AIDS	1990	0	0	0	1	0	0	0	0	0	0	0	0
2395078	J Acquir Immune Defic Syndr (1988)	1990	0	0	0	0	0	0	0	0	0	0	0	0
2395079	J Acquir Immune Defic Syndr (1988)	1990	0	0	0	1	0	0	0	0	0	0	0	0
2395080	J Acquir Immune Defic Syndr (1988)	1990	1	1	0	0	0	0	0	0	0	0	0	0
2395081	J Acquir Immune Defic Syndr (1988)	1990	0	1	0	0	0	0	0	0	0	0	0	0
2395082	J Acquir Immune Defic Syndr (1988)	1990	1	1	0	0	0	0	0	0	0	0	0	0
2395083	J Acquir Immune Defic Syndr (1988)	1990	0	1	0	0	0	0	0	0	0	0	0	0
2395084	J Acquir Immune Defic Syndr (1988)	1990	0	0	0	0	0	0	0	0	0	0	0	0
2395085	J Acquir Immune Defic Syndr (1988)	1990	1	0	0	0	0	0	0	0	0	0	0	0
2395086	J Acquir Immune Defic Syndr (1988)	1990	0	0	0	0	0	0	0	0	0	0	0	0
2395087	J Acquir Immune Defic Syndr (1988)	1990	0	0	0	0	0	0	0	0	0	0	0	0
2395088	J Acquir Immune Defic Syndr (1988)	1990	0	0	0	0	0	0	0	0	0	0	0	0
2395089	J Acquir Immune Defic Syndr (1988)	1990	0	0	0	0	0	0	0	0	0	0	0	0
2397054	AIDS	1990	0	0	0	0	0	0	0	0	0	0	0	0
2397055	AIDS	1990	0	0	0	0	0	0	0	0	0	0	0	0
2397056	AIDS	1990	0	0	0	0	0	0	0	0	0	0	0	0
2397057	AIDS	1990	0	1	0	0	0	0	0	0	0	0	0	0
2397058	AIDS	1990	0	0	0	0	0	0	0	0	0	0	0	0
2397059	AIDS	1990	0	0	0	0	0	0	0	0	0	0	0	0
2397060	AIDS	1990	0	0	0	0	0	0	0	0	0	0	0	0
2397061	AIDS	1990	0	0	0	0	0	0	0	0	0	0	0	0
2397062	AIDS	1990	1	0	0	0	0	0	0	0	0	0	0	0
2397063	AIDS	1990	0	0	0	0	0	0	0	0	0	0	0	0
2397064	AIDS	1990	0	0	0	0	0	0	0	0	0	0	0	0
2397065	AIDS	1990	0	0	0	1	0	0	0	0	0	0	0	0
2397066	AIDS	1990	0	0	0	1	0	0	0	0	0	0	0	0
2397067	AIDS	1990	0	0	0	1	0	0	0	0	0	0	0	0
2397068	AIDS	1990	0	0	0	1	0	0	0	0	0	0	0	0
2397069	AIDS	1990	0	0	0	1	0	0	0	0	0	0	0	0
2398452	J Acquir Immune Defic Syndr (1988)	1990	1	1	1	0	0	0	0	0	0	0	0	0
2398453	J Acquir Immune Defic Syndr (1988)	1990	1	1	1	0	0	0	0	0	0	1	0	0
2398454	J Acquir Immune Defic Syndr (1988)	1990	0	0	0	0	0	0	0	0	0	0	0	0
2398455	J Acquir Immune Defic Syndr (1988)	1990	0	0	0	1	0	0	0	0	0	0	0	0
2398456	J Acquir Immune Defic Syndr (1988)	1990	0	0	0	1	0	0	0	0	0	0	0	0
2398457	J Acquir Immune Defic Syndr (1988)	1990	0	0	0	0	0	0	0	0	0	0	0	0
2398458	J Acquir Immune Defic Syndr (1988)	1990	1	1	0	0	0	0	0	0	0	0	0	0
2398459	J Acquir Immune Defic Syndr (1988)	1990	0	0	0	0	0	0	0	0	0	0	0	0
2398460	J Acquir Immune Defic Syndr (1988)	1990	0	0	0	0	0	0	0	0	0	0	0	0
2398461	J Acquir Immune Defic Syndr (1988)	1990	0	0	0	0	0	0	0	0	0	0	0	0
2398462	J Acquir Immune Defic Syndr (1988)	1990	0	0	0	0	0	0	0	0	0	0	0	0
2398463	J Acquir Immune Defic Syndr (1988)	1990	0	0	0	0	0	0	0	0	0	0	0	0
2403436	J Acquir Immune Defic Syndr (1988)	1990	0	0	0	0	0	0	0	0	0	0	0	0
2404099	J Acquir Immune Defic Syndr (1988)	1990	0	0	0	0	0	0	0	0	0	0	0	0
2404100	J Acquir Immune Defic Syndr (1988)	1990	0	0	0	0	0	0	0	0	0	0	0	0
2406413	J Acquir Immune Defic Syndr (1988)	1990	0	1	0	0	0	0	0	0	0	0	0	0
2406414	J Acquir Immune Defic Syndr (1988)	1990	0	0	0	0	0	0	0	0	0	0	0	0
2406415	J Acquir Immune Defic Syndr (1988)	1990	0	1	0	0	0	0	0	0	0	0	0	0
2450552	AIDS	1987	0	0	0	0	0	0	0	0	0	0	0	0
2451922	AIDS	1988	0	0	0	0	0	0	0	0	0	0	0	0
2454642	AIDS	1988	0	0	0	0	0	0	0	0	0	0	0	0
2454643	AIDS	1988	1	0	0	0	0	0	0	0	0	0	0	0
2456084	AIDS	1988	0	1	0	0	0	0	0	0	0	0	0	0
2456085	AIDS	1988	0	1	0	0	0	0	0	0	0	0	0	0
2456086	AIDS	1988	0	0	0	0	0	0	0	0	0	0	0	0
2464053	J Acquir Immune Defic Syndr (1988)	1988	0	0	0	0	0	0	0	0	0	0	0	0
2464685	J Acquir Immune Defic Syndr (1988)	1988	0	0	0	0	0	0	0	0	0	0	0	0
2465401	J Acquir Immune Defic Syndr (1988)	1988	0	0	0	0	0	0	0	0	0	0	0	0
2465402	J Acquir Immune Defic Syndr (1988)	1989	0	0	0	0	0	0	0	0	0	0	0	0
2465403	J Acquir Immune Defic Syndr (1988)	1989	0	0	0	0	0	0	0	0	0	0	0	0
2465404	J Acquir Immune Defic Syndr (1988)	1989	0	0	0	0	0	0	0	0	0	0	0	0
2465771	AIDS	1988	0	0	0	1	0	0	0	0	0	0	0	0
2467975	J Acquir Immune Defic Syndr (1988)	1989	0	0	0	0	0	0	0	0	0	0	0	0
2468349	AIDS	1988	0	0	0	0	0	0	0	0	0	0	0	0
2468350	AIDS	1988	0	0	0	0	0	0	0	0	0	0	0	0
2469436	AIDS	1989	0	0	0	0	0	0	0	0	0	0	0	0
2469437	AIDS	1989	1	1	0	0	0	0	0	0	0	0	0	0
2470892	J Acquir Immune Defic Syndr (1988)	1989	0	0	0	0	0	0	0	0	0	0	0	0
2470893	J Acquir Immune Defic Syndr (1988)	1989	0	0	0	1	0	0	0	0	0	0	0	0
2470894	J Acquir Immune Defic Syndr (1988)	1989	0	0	0	1	0	0	0	0	0	0	0	0
2475143	AIDS	1989	0	0	0	1	0	0	0	0	0	0	0	0
2475144	AIDS	1989	0	0	0	0	0	0	0	0	0	0	0	0
2475145	AIDS	1989	0	0	0	0	0	0	0	0	0	0	0	0
2475146	AIDS	1989	0	0	0	1	0	0	0	0	0	0	0	0
2477523	J Acquir Immune Defic Syndr (1988)	1989	0	1	0	0	0	0	0	0	0	0	0	0
2478163	AIDS	1989	0	0	0	0	0	0	0	0	0	0	0	0
2479733	J Acquir Immune Defic Syndr (1988)	1989	0	0	0	0	0	0	0	0	0	0	0	0
2480798	AIDS	1989	0	0	0	0	0	0	0	0	0	0	0	0
2482052	AIDS	1989	0	0	0	1	0	0	0	0	0	0	0	0
2482053	AIDS	1989	0	0	0	1	0	0	0	0	0	0	0	0
2482054	AIDS	1989	0	0	0	1	0	0	0	0	0	0	0	0
2482055	AIDS	1989	0	0	0	1	0	0	0	0	0	0	0	0
2483618	AIDS	1989	0	0	0	0	0	0	0	0	0	0	0	0
2483619	AIDS	1989	0	0	0	0	0	0	0	0	0	0	0	0
2483620	AIDS	1989	0	0	0	1	0	0	0	0	0	0	0	0
2493092	J Acquir Immune Defic Syndr (1988)	1989	0	0	0	0	0	0	0	0	0	0	0	0
2493093	J Acquir Immune Defic Syndr (1988)	1989	0	1	0	0	0	0	0	0	0	0	0	0
2495346	J Acquir Immune Defic Syndr (1988)	1989	0	1	0	0	0	0	0	0	0	0	0	0
2495347	J Acquir Immune Defic Syndr (1988)	1989	0	1	0	0	0	0	0	0	0	0	0	0
2495348	J Acquir Immune Defic Syndr (1988)	1989	1	0	0	0	0	0	0	0	0	0	0	0
2495349	J Acquir Immune Defic Syndr (1988)	1989	0	1	0	0	0	0	0	0	0	0	0	0
2496705	AIDS	1989	0	0	0	1	0	0	0	0	0	0	0	0
2496706	AIDS	1989	0	0	0	0	0	0	0	0	0	0	0	0
2496707	AIDS	1989	0	0	0	0	0	0	0	0	0	0	0	0
2496708	AIDS	1989	0	0	0	0	0	0	0	0	0	0	0	0
2496709	AIDS	1989	0	0	0	1	0	0	0	0	0	0	0	0
2496710	AIDS	1989	0	0	0	0	0	0	0	0	0	0	0	0
2496711	AIDS	1989	0	1	0	0	0	0	0	0	0	0	0	0
2496712	AIDS	1989	0	0	0	0	0	0	0	0	0	0	0	0
2496713	AIDS	1989	0	0	0	1	0	0	0	0	0	0	0	0
2496714	AIDS	1989	0	0	0	1	0	0	0	0	0	0	0	0
2496715	AIDS	1989	0	0	0	1	0	0	0	0	0	0	0	0
2496716	AIDS	1989	0	0	0	1	0	0	0	0	0	0	0	0
2496717	AIDS	1989	0	0	0	0	0	0	0	0	0	0	0	0
2496718	AIDS	1989	0	0	0	1	0	0	0	0	0	0	0	0
2496719	AIDS	1989	0	0	0	1	0	0	0	0	0	0	0	0
2496720	AIDS	1989	0	0	0	1	0	0	0	0	0	0	0	0
2496721	AIDS	1989	0	0	0	0	0	0	0	0	0	0	0	0
2496722	AIDS	1989	0	0	0	0	0	0	0	0	0	0	0	0
2496723	AIDS	1989	1	0	0	0	0	0	0	0	0	0	0	0
2496724	AIDS	1989	0	1	0	0	0	0	0	0	0	0	0	0
2496725	AIDS	1989	0	1	0	0	0	0	0	0	0	0	0	0
2496726	AIDS	1989	1	1	0	0	0	0	0	0	0	0	0	0
2496727	AIDS	1989	0	0	0	1	0	0	0	0	0	0	0	0
2496728	AIDS	1989	0	0	0	1	0	0	0	0	0	0	0	0
2496729	AIDS	1989	0	0	0	0	0	0	0	0	0	0	0	0
2496730	AIDS	1989	0	0	0	0	0	0	0	0	0	0	0	0
2496731	AIDS	1989	0	0	0	0	0	0	0	0	0	0	0	0
2496732	AIDS	1989	0	0	0	0	0	0	0	0	0	0	0	0
2496733	AIDS	1989	0	0	0	0	0	0	0	0	0	0	0	0
2496734	AIDS	1989	0	0	0	0	0	0	0	0	0	0	0	0
2496735	AIDS	1989	0	0	0	0	0	0	0	0	0	0	0	0
2496736	AIDS	1989	0	0	0	1	0	0	0	0	0	0	0	0
2498507	J Acquir Immune Defic Syndr (1988)	1989	0	0	0	0	0	0	0	0	0	0	0	0
2500951	AIDS	1989	0	0	0	1	0	0	0	0	0	0	0	0
2500952	AIDS	1989	0	0	0	0	0	0	0	0	0	0	0	0
2500953	AIDS	1989	1	0	0	0	0	0	0	0	0	0	0	0
2500954	AIDS	1989	0	0	0	0	0	0	0	0	0	0	0	0
2500955	AIDS	1989	1	0	0	0	0	0	0	0	0	0	0	0
2500956	AIDS	1989	0	1	0	0	0	0	0	0	0	0	0	0
2500957	AIDS	1989	0	1	0	0	0	0	0	0	0	0	0	0
2500958	AIDS	1989	0	0	0	0	0	0	0	0	0	0	0	0
2500959	AIDS	1989	0	0	0	1	0	0	0	0	0	0	0	0
2500960	AIDS	1989	0	0	0	1	0	0	0	0	0	0	0	0
2500961	AIDS	1989	0	0	0	1	0	0	0	0	0	0	0	0
2500962	AIDS	1989	0	0	0	1	0	0	0	0	0	0	0	0
2502146	AIDS	1989	0	0	0	1	0	0	0	0	0	0	0	0
2502147	AIDS	1989	0	0	0	1	0	0	0	0	0	0	0	0
2502148	AIDS	1989	0	1	0	0	0	0	0	0	0	0	0	0
2502149	AIDS	1989	0	0	1	0	0	0	0	0	0	0	0	0
2502150	AIDS	1989	0	1	0	0	0	0	0	0	0	0	0	0
2502151	AIDS	1989	1	0	0	0	0	0	0	0	0	0	0	0
2502152	AIDS	1989	0	0	0	0	0	0	0	0	0	0	0	0
2502153	AIDS	1989	0	0	0	0	0	0	0	0	0	0	0	0
2502154	AIDS	1989	0	0	0	0	0	0	0	0	0	0	0	0
2502155	AIDS	1989	0	0	0	1	0	0	0	0	0	0	0	0
2502156	AIDS	1989	0	0	0	1	0	0	0	0	0	0	0	0
2502157	AIDS	1989	0	0	0	1	0	0	0	0	0	0	0	0
2502158	AIDS	1989	0	0	0	1	0	0	0	0	0	0	0	0
2502616	J Acquir Immune Defic Syndr (1988)	1989	0	1	0	0	0	0	0	0	0	0	0	0
2504227	AIDS	1989	0	0	0	1	0	0	0	0	0	0	0	0
2504228	AIDS	1989	0	0	0	1	0	0	0	0	0	0	0	0
2504229	AIDS	1989	0	1	0	0	0	0	0	0	0	0	0	0
2504230	AIDS	1989	0	0	0	0	0	0	0	0	0	0	0	0
2504231	AIDS	1989	0	0	0	0	0	0	0	0	0	0	0	0
2504232	AIDS	1989	0	1	0	0	0	0	0	0	0	0	0	0
2504233	AIDS	1989	1	0	0	0	0	0	0	0	0	0	0	0
2504234	AIDS	1989	0	0	0	0	0	0	0	0	0	0	0	0
2504235	AIDS	1989	0	0	0	0	0	0	0	0	0	0	0	0
2504236	AIDS	1989	0	0	0	0	0	0	0	0	0	0	0	0
2504237	AIDS	1989	0	0	0	1	0	0	0	0	0	0	0	0
2504238	AIDS	1989	0	0	0	1	0	0	0	0	0	0	0	0
2504239	AIDS	1989	0	0	0	1	0	0	0	0	0	0	0	0
2504240	AIDS	1989	0	0	0	1	0	0	0	0	0	0	0	0
2504241	AIDS	1989	0	0	0	1	0	0	0	0	0	0	0	0
2504242	AIDS	1989	0	0	0	1	0	0	0	0	0	0	0	0
2504243	AIDS	1989	0	0	0	0	0	0	0	0	0	0	0	0
2504244	AIDS	1989	0	0	0	0	0	0	0	0	0	0	0	0
2504245	AIDS	1989	0	0	0	0	0	0	0	0	0	0	0	0
2504246	AIDS	1989	0	1	0	0	0	0	0	0	0	0	0	0
2504247	AIDS	1989	0	0	0	0	0	0	0	0	0	0	0	0
2504248	AIDS	1989	0	0	0	0	0	0	0	0	0	0	0	0
2504249	AIDS	1989	0	0	0	0	0	0	0	0	0	0	0	0
2504250	AIDS	1989	1	1	0	0	0	0	0	0	0	0	0	0
2504251	AIDS	1989	0	0	0	1	0	0	0	0	0	0	0	0
2504252	AIDS	1989	0	0	0	1	0	0	0	0	0	0	0	0
2504253	AIDS	1989	0	0	0	1	0	0	0	0	0	0	0	0
2506901	AIDS	1989	0	0	0	1	0	0	0	0	0	0	0	0
2506902	AIDS	1989	0	0	0	0	0	0	0	0	0	0	0	0
2506903	AIDS	1989	0	0	0	0	0	0	0	0	0	0	0	0
2506904	AIDS	1989	0	0	0	0	0	0	0	0	0	0	0	0
2506905	AIDS	1989	0	0	0	0	0	0	0	0	0	0	0	0
2506906	AIDS	1989	1	1	0	0	0	0	0	0	0	0	0	0
2506907	AIDS	1989	0	0	0	1	0	0	0	0	0	0	0	0
2506908	AIDS	1989	0	0	0	1	0	0	0	0	0	0	0	0
2506909	AIDS	1989	0	0	0	1	0	0	0	0	0	0	0	0
2506910	AIDS	1989	0	0	0	1	0	0	0	0	0	0	0	0
2507771	J Acquir Immune Defic Syndr (1988)	1989	0	0	0	0	0	0	0	0	0	0	0	0
2508708	AIDS	1989	0	0	0	1	0	0	0	0	0	0	0	0
2508709	AIDS	1989	0	0	0	1	0	0	0	0	0	0	0	0
2508710	AIDS	1989	0	1	0	0	0	0	0	0	0	0	0	0
2508711	AIDS	1989	0	0	0	0	0	0	0	0	0	0	0	0
2508712	AIDS	1989	0	1	0	0	0	0	0	0	0	1	0	0
2508713	AIDS	1989	0	1	1	0	0	0	0	0	0	1	0	0
2508714	AIDS	1989	1	0	0	0	0	0	0	0	0	0	0	0
2508715	AIDS	1989	0	0	0	0	0	0	0	0	0	0	0	0
2508716	AIDS	1989	0	1	0	0	0	0	0	0	0	0	0	0
2508717	AIDS	1989	0	0	0	1	0	0	0	0	0	0	0	0
2508718	AIDS	1989	0	0	0	1	0	0	0	0	0	0	0	0
2508719	AIDS	1989	0	0	0	1	0	0	0	0	0	0	0	0
2508720	AIDS	1989	0	0	0	1	0	0	0	0	0	0	0	0
2508721	AIDS	1989	0	0	0	1	0	0	0	0	0	0	0	0
2508722	AIDS	1989	0	0	0	1	0	0	0	0	0	0	0	0
2508723	AIDS	1989	0	0	0	1	0	0	0	0	0	0	0	0
2512954	AIDS	1989	0	0	0	1	0	0	0	0	0	0	0	0
2512955	AIDS	1989	0	0	0	0	0	0	0	0	0	0	0	0
2512956	AIDS	1989	0	1	0	0	0	0	0	0	0	0	0	0
2512957	AIDS	1989	1	1	0	0	0	0	0	0	0	0	0	0
2512958	AIDS	1989	0	0	0	0	0	0	0	0	0	0	0	0
2512959	AIDS	1989	0	0	0	1	0	0	0	0	0	0	0	0
2512960	AIDS	1989	0	0	0	1	0	0	0	0	0	0	0	0
2512961	AIDS	1989	0	0	0	1	0	0	0	0	0	0	0	0
2514730	AIDS	1989	0	0	0	1	0	0	0	0	0	0	0	0
2514731	AIDS	1989	0	0	0	1	0	0	0	0	0	0	0	0
2514732	AIDS	1989	0	0	0	1	0	0	0	0	0	0	0	0
2514733	AIDS	1989	0	0	0	1	0	0	0	0	0	0	0	0
2514734	AIDS	1989	0	0	0	1	0	0	0	0	0	0	0	0
2514735	AIDS	1989	0	0	0	0	0	0	0	0	0	0	0	0
2514736	AIDS	1989	0	0	0	1	0	0	0	0	0	0	0	0
2514737	AIDS	1989	0	0	0	0	0	0	0	0	0	0	0	0
2514738	AIDS	1989	0	0	0	1	0	0	0	0	0	0	0	0
2514739	AIDS	1989	0	0	0	1	0	0	0	0	0	0	0	0
2514740	AIDS	1989	0	0	0	1	0	0	0	0	0	0	0	0
2514741	AIDS	1989	0	0	0	1	0	0	0	0	0	0	0	0
2514742	AIDS	1989	0	0	0	1	0	0	0	0	0	0	0	0
2514744	AIDS	1989	0	0	0	1	0	0	0	0	0	0	0	0
2514745	AIDS	1989	0	1	0	0	0	0	0	0	0	0	0	0
2514746	AIDS	1989	0	0	0	1	0	0	0	0	0	0	0	0
2514747	AIDS	1989	0	0	0	1	0	0	0	0	0	0	0	0
2514748	AIDS	1989	0	0	0	1	0	0	0	0	0	0	0	0
2514750	AIDS	1989	0	0	0	0	0	0	0	0	0	0	0	0
2514752	AIDS	1989	0	0	0	1	0	0	0	0	0	0	0	0
2514753	AIDS	1989	0	0	0	1	0	0	0	0	0	0	0	0
2514754	AIDS	1989	0	0	0	0	0	0	0	0	0	0	0	0
2514755	AIDS	1989	0	0	0	1	0	0	0	0	0	0	0	0
2514756	AIDS	1989	0	0	0	1	0	0	0	0	0	0	0	0
2514757	AIDS	1989	0	0	0	1	0	0	0	0	0	0	0	0
2514758	AIDS	1989	0	0	0	1	0	0	0	0	0	0	0	0
2514759	AIDS	1989	0	0	0	1	0	0	0	0	0	0	0	0
2514760	AIDS	1989	0	0	0	1	0	0	0	0	0	0	0	0
2514761	AIDS	1989	0	0	0	1	0	0	0	0	0	0	0	0
2514762	AIDS	1989	0	0	0	1	0	0	0	0	0	0	0	0
2515875	AIDS	1989	0	0	0	1	0	0	0	0	0	0	0	0
2515876	AIDS	1989	0	0	0	0	0	0	0	0	0	0	0	0
2515877	AIDS	1989	0	0	0	0	0	0	0	0	0	0	0	0
2515878	AIDS	1989	0	0	0	0	0	0	0	0	0	0	0	1
2515879	AIDS	1989	0	0	0	0	0	0	0	0	0	0	0	0
2515880	AIDS	1989	1	1	0	0	0	0	0	0	0	0	0	0
2515881	AIDS	1989	0	0	0	0	0	0	0	0	0	0	0	0
2515882	AIDS	1989	0	1	0	0	0	0	0	0	0	0	0	0
2515883	AIDS	1989	0	0	0	1	0	0	0	0	0	0	0	0
2515884	AIDS	1989	0	0	0	1	0	0	0	0	0	0	0	0
2515885	AIDS	1989	0	0	0	1	0	0	0	0	0	0	0	0
2515886	AIDS	1989	0	0	0	1	0	0	0	0	0	0	0	0
2515887	AIDS	1989	0	0	0	1	0	0	0	0	0	0	0	0
2517200	AIDS	1989	0	0	0	1	0	0	0	0	0	0	0	0
2517201	AIDS	1989	0	0	0	0	0	0	0	0	0	0	0	0
2517202	AIDS	1989	0	0	0	0	0	0	0	0	0	0	0	0
2517203	AIDS	1989	0	0	0	0	0	0	0	0	0	0	0	0
2517204	AIDS	1989	0	0	0	1	0	0	0	0	0	0	0	0
2517205	AIDS	1989	0	0	0	1	0	0	0	0	0	0	0	0
2517206	AIDS	1989	0	0	0	1	0	0	0	0	0	0	0	0
2517207	AIDS	1989	0	0	0	1	0	0	0	0	0	0	0	0
2517208	AIDS	1989	0	0	0	1	0	0	0	0	0	0	0	0
2523711	AIDS	1989	0	0	0	0	0	0	0	0	0	0	0	0
2524583	J Acquir Immune Defic Syndr (1988)	1989	1	0	0	0	0	0	0	0	0	0	0	0
2524584	J Acquir Immune Defic Syndr (1988)	1989	0	1	0	0	0	0	0	0	0	0	0	0
2526869	J Acquir Immune Defic Syndr (1988)	1989	0	0	0	0	0	0	0	0	0	0	0	0
2526870	J Acquir Immune Defic Syndr (1988)	1989	0	1	0	0	0	0	0	0	0	0	0	0
2526871	J Acquir Immune Defic Syndr (1988)	1989	0	0	0	0	0	0	0	0	0	0	0	0
2526872	J Acquir Immune Defic Syndr (1988)	1989	0	1	0	0	0	0	0	0	0	0	0	0
2528969	AIDS	1989	0	0	0	0	0	0	0	0	0	0	0	0
2537398	J Acquir Immune Defic Syndr (1988)	1989	0	0	0	0	0	0	0	0	0	0	0	0
2537399	J Acquir Immune Defic Syndr (1988)	1989	0	0	0	0	0	0	0	0	0	0	0	0
2539451	J Acquir Immune Defic Syndr (1988)	1989	0	0	0	0	0	0	0	0	0	0	0	0
2540770	AIDS	1989	0	0	0	1	0	0	0	0	0	0	0	0
2540771	AIDS	1989	0	0	0	1	0	0	0	0	0	0	0	0
2540772	AIDS	1989	0	0	0	0	0	0	0	0	0	0	0	0
2540773	AIDS	1989	0	0	0	1	0	0	0	0	0	0	0	0
2540774	AIDS	1989	0	0	0	1	0	0	0	0	0	0	0	0
2546572	AIDS	1989	0	0	0	0	0	0	0	0	0	0	0	0
2546573	AIDS	1989	0	0	0	1	0	0	0	0	0	0	0	0
2547056	J Acquir Immune Defic Syndr (1988)	1989	0	0	0	0	0	0	0	0	0	0	0	0
2548535	AIDS	1989	0	0	0	0	0	0	0	0	0	0	0	0
2548536	AIDS	1989	0	0	0	0	0	0	0	0	0	0	0	0
2548537	AIDS	1989	0	0	0	1	0	0	0	0	0	0	0	0
2551341	AIDS	1989	0	0	0	0	0	0	0	0	0	0	0	0
2551342	AIDS	1989	0	0	0	0	0	0	0	0	0	0	0	0
2551343	AIDS	1989	0	0	0	1	0	0	0	0	0	0	0	0
2552068	J Acquir Immune Defic Syndr (1988)	1989	0	0	0	0	0	0	0	0	0	0	0	0
2552069	J Acquir Immune Defic Syndr (1988)	1989	0	1	0	0	0	0	0	0	0	0	0	0
2555471	J Acquir Immune Defic Syndr (1988)	1989	0	1	0	0	0	0	0	0	0	0	0	0
2555472	J Acquir Immune Defic Syndr (1988)	1989	1	1	0	0	0	0	0	0	0	0	0	0
2555473	J Acquir Immune Defic Syndr (1988)	1989	1	0	0	0	0	0	0	0	0	0	0	0
2557054	AIDS	1989	0	1	0	0	0	0	0	0	0	0	0	0
2557055	AIDS	1989	0	0	0	1	0	0	0	0	0	0	0	0
2558684	AIDS	1989	0	0	0	1	0	0	0	0	0	0	0	0
2558685	AIDS	1989	0	0	0	1	0	0	0	0	0	0	0	0
2558686	AIDS	1989	0	0	0	1	0	0	0	0	0	0	0	0
2558687	AIDS	1989	0	0	0	1	0	0	0	0	0	0	0	0
2558688	AIDS	1989	0	0	0	1	0	0	0	0	0	0	0	0
2559749	AIDS	1989	0	1	0	0	0	0	0	0	0	0	0	0
2559750	AIDS	1989	0	0	0	0	0	0	0	0	0	0	0	0
2559751	AIDS	1989	0	0	0	0	0	0	0	0	0	0	0	0
2559752	AIDS	1989	0	0	0	1	0	0	0	0	0	0	0	0
2559753	AIDS	1989	0	0	0	1	0	0	0	0	0	0	0	0
2561053	AIDS	1989	0	0	0	0	0	0	0	0	0	0	0	0
2561054	AIDS	1989	0	0	0	0	0	0	0	0	0	0	0	0
2561055	AIDS	1989	0	0	0	0	0	0	0	0	0	0	0	0
2561056	AIDS	1989	0	0	0	1	0	0	0	0	0	0	0	0
2566673	J Acquir Immune Defic Syndr (1988)	1989	1	1	0	0	0	0	0	0	0	0	0	1
2568844	AIDS	1989	1	1	0	0	0	0	0	0	0	0	0	0
2568845	AIDS	1989	0	1	0	0	0	0	0	0	0	0	0	0
2569880	AIDS	1989	0	0	0	0	0	0	0	0	0	0	0	0
2571348	AIDS	1989	1	0	0	0	0	0	0	0	0	0	0	0
2571349	AIDS	1989	1	1	0	0	0	0	0	0	0	0	0	0
2573720	J Acquir Immune Defic Syndr (1988)	1989	0	0	0	0	0	0	0	0	0	0	0	0
2574581	AIDS	1989	0	0	0	0	0	0	0	0	0	0	0	0
2574582	AIDS	1989	0	0	0	0	0	0	0	0	0	0	0	0
2574583	AIDS	1989	0	0	0	0	0	0	0	0	0	0	0	0
2574584	AIDS	1989	0	0	0	1	0	0	0	0	0	0	0	0
2574585	AIDS	1989	0	0	0	1	0	0	0	0	0	0	0	0
2575396	AIDS	1989	0	0	0	1	0	0	0	0	0	0	0	0
2575397	AIDS	1989	0	0	0	1	0	0	0	0	0	0	0	0
2575911	AIDS	1989	0	0	0	1	0	0	0	0	0	0	0	0
2575912	AIDS	1989	0	0	1	0	0	0	0	0	0	0	0	0
2575913	AIDS	1989	0	0	0	0	0	0	0	0	0	0	0	0
2576627	AIDS	1989	0	0	0	0	0	0	0	0	0	0	0	0
2576628	AIDS	1989	0	0	0	0	0	0	0	0	0	0	0	0
[truncated: 39,731 more rows]
